# Supplementary material for: Bonvalotidine A acetone solvate from Delphinium bonvalotii Franch
Source: Acta Crystallogr Sect E Struct Rep Online. 2010 Nov 27;66(Pt 12):o3319. doi: 10.1107/S1600536810047562 (PMC3011611; doi:10.1107/S1600536810047562)
Supplement: Supplementary file 1 [file e-66-o3319-sup1.cif]

##############################################################################
###                                                                        ###
###        Electronic paper (Acta Crystallographica Section E)             ###
###                                                                        ###
##############################################################################
#                                                                            #
# This CIF contains the data in a paper accepted for publication in Acta     #
# Crystallographica Section E. It conforms to the requirements of Notes      #
# for Authors for Section E, and has been peer reviewed under the auspices   #
# of the IUCr Commission on Journals.                                        #
#                                                                            #
# Full details of the Crystallographic Information File format               #
# are given in the paper "The Crystallographic Information File (CIF):       #
# a New Standard Archive File for Crystallography" by S. R. Hall, F. H.      #
# Allen and I. D. Brown [Acta Cryst. (1991), A47, 655-685].                  #
#                                                                            #
# The current version of the core CIF dictionary is obtainable from          #
# ftp://ftp.iucr.org/pub/cif_core.dic. The current version number is 2.4.    #
#                                                                            #
# Software is freely available for graphical display of the structure(s) in  #
# this CIF.  For information consult the CIF home page http://www.iucr.org/  #
# cif/home.html                                                              #
#                                                                            #
# This file may be used for bona fide research purposes within the           #
# scientific community so long as proper attribution is given to the journal # 
# article from which it was obtained.                                        #
#                                                                            #
##############################################################################
                                             
data_I
_audit_creation_method     SHELXL-97
_chemical_name_systematic
;
5,6\b-dihydroxy-1\a,14\a,16\b-trimethoxy-4-methyl-7\b,8-methylenedioxy-
20-ethylaconitan-6-yl acetate acetone monosolvate
;
_chemical_name_common     'Bonvalotidine A acetone solvate'
_chemical_formula_moiety     'C27 H41 N O8, C3 H6 O'
_chemical_formula_sum     'C30 H47 N O9'
_chemical_formula_iupac     'C27 H41 N O8, C3 H6 O'
_chemical_formula_weight     565.69
_chemical_melting_point     ?
_symmetry_cell_setting     orthorhombic
_symmetry_space_group_name_H-M     'P 21 21 21'
_symmetry_space_group_name_Hall     'P 2ac 2ab'
loop_
    _symmetry_equiv_pos_as_xyz
    'x, y, z'
    'x+1/2, -y+1/2, -z'
    '-x, y+1/2, -z+1/2'
    '-x+1/2, -y, z+1/2'
_cell_length_a     8.4260(8)
_cell_length_b     9.5546(7)
_cell_length_c     35.237(3)
_cell_angle_alpha     90.00
_cell_angle_beta     90.00
_cell_angle_gamma     90.00
_cell_volume     2836.8(4)
_cell_formula_units_Z     4
_cell_measurement_reflns_used     6568
_cell_measurement_theta_min     3.1
_cell_measurement_theta_max     25.0
_cell_measurement_temperature     120(2)
_exptl_crystal_description     block
_exptl_crystal_colour     colorless
_exptl_crystal_size_max     0.42
_exptl_crystal_size_mid     0.36
_exptl_crystal_size_min     0.21
_exptl_crystal_density_diffrn     1.324
_exptl_crystal_density_meas     ?
_exptl_crystal_density_method     'not measured'
_exptl_crystal_F_000     1224
_exptl_absorpt_coefficient_mu     0.097
_exptl_absorpt_correction_type     none
_exptl_absorpt_process_details     ?
_exptl_absorpt_correction_T_min     ?
_exptl_absorpt_correction_T_max     ?
_exptl_special_details
;
;
_diffrn_ambient_temperature     120(2)
_diffrn_radiation_type     MoK\a
_diffrn_radiation_wavelength     0.71073
_diffrn_radiation_source     'fine-focus sealed tube'
_diffrn_radiation_monochromator     graphite
_diffrn_measurement_device_type     'Oxford Diffraction Xcalibur Eos'
_diffrn_measurement_method     '\w scan'
_diffrn_detector_area_resol_mean     ?
_diffrn_reflns_number     9839
_diffrn_reflns_av_R_equivalents     0.0215
_diffrn_reflns_av_sigmaI/netI     0.0245
_diffrn_reflns_theta_min     3.15
_diffrn_reflns_theta_max     25.19
_diffrn_reflns_theta_full     25.19
_diffrn_measured_fraction_theta_max     0.997
_diffrn_measured_fraction_theta_full     0.997
_diffrn_reflns_limit_h_min     -10
_diffrn_reflns_limit_h_max     9
_diffrn_reflns_limit_k_min     -11
_diffrn_reflns_limit_k_max     11
_diffrn_reflns_limit_l_min     -22
_diffrn_reflns_limit_l_max     42
_diffrn_standards_number     0
_diffrn_standards_interval_count     0
_diffrn_standards_interval_time     0
_diffrn_standards_decay_%     ?
_refine_special_details
;
Refinement of <i>F</i>^2^ against ALL reflections. The weighted <i>R</i>-factor
<i>wR</i> and goodness of fit <i>S</i> are based on <i>F</i>^2^, conventional
<i>R</i>-factors <i>R</i> are based on <i>F</i>, with <i>F</i> set to zero for
negative <i>F</i>^2^. The threshold expression of <i>F</i>^2^ >
\s(<i>F</i>^2^) is used only for calculating <i>R</i>-factors(gt) <i>etc</i>.
and is not relevant to the choice of reflections for refinement.
<i>R</i>-factors based on <i>F</i>^2^ are statistically about twice as large
as those based on <i>F</i>, and <i>R</i>- factors based on ALL data will be
even larger.
;
_reflns_number_total     2930
_reflns_number_gt     2690
_reflns_threshold_expression     I>2sigma(I)
_refine_ls_structure_factor_coef     Fsqd
_refine_ls_matrix_type     full
_refine_ls_R_factor_all     0.0482
_refine_ls_R_factor_gt     0.0435
_refine_ls_wR_factor_gt     0.1023
_refine_ls_wR_factor_ref     0.1040
_refine_ls_goodness_of_fit_ref     1.083
_refine_ls_restrained_S_all     1.083
_refine_ls_number_reflns     2930
_refine_ls_number_parameters     373
_refine_ls_number_restraints     0
_refine_ls_hydrogen_treatment     mixed
_refine_ls_weighting_scheme     calc
_refine_ls_weighting_details
         'calc w=1/[\s^2^(Fo^2^)+(0.0438P)^2^+2.2374P] where P=(Fo^2^+2Fc^2^)/3'
_atom_sites_solution_hydrogens     geom
_atom_sites_solution_primary     direct
_atom_sites_solution_secondary     difmap
_refine_ls_shift/su_max     0.002
_refine_ls_shift/su_mean     0.000
_refine_diff_density_max     0.692
_refine_diff_density_min     -0.270
_refine_ls_extinction_method     none
_refine_ls_extinction_coef     ?
loop_
    _atom_type_symbol
    _atom_type_description
    _atom_type_scat_dispersion_real
    _atom_type_scat_dispersion_imag
    _atom_type_scat_source
    'C' 'C' 0.0033 0.0000
                         'International Tables Vol C Tables 4.2.6.8 and 6.1.1.4'
    'H' 'H' 0.0000 0.0000
                         'International Tables Vol C Tables 4.2.6.8 and 6.1.1.4'
    'N' 'N' 0.0061 0.0000
                         'International Tables Vol C Tables 4.2.6.8 and 6.1.1.4'
    'O' 'O' 0.0106 0.0000
                         'International Tables Vol C Tables 4.2.6.8 and 6.1.1.4'
_computing_data_collection     'CrysAlis CCD (Oxford Diffraction, 2008)'
_computing_cell_refinement     'CrysAlis RED (Oxford Diffraction, 2008)'
_computing_data_reduction     'CrysAlis RED (Oxford Diffraction, 2008)'
_computing_structure_solution     'SHELXS97 (Sheldrick, 2008)'
_computing_structure_refinement     'SHELXL97 (Sheldrick, 2008)'
_computing_molecular_graphics     '<i>OLEX2</i> (Dolomanov <i>et al.</i> 2009)'
_computing_publication_material     'SHELXL97 (Sheldrick, 2008)'
loop_
    _atom_site_type_symbol
    _atom_site_label
    _atom_site_fract_x
    _atom_site_fract_y
    _atom_site_fract_z
    _atom_site_U_iso_or_equiv
    _atom_site_adp_type
    _atom_site_calc_flag
    _atom_site_refinement_flags
    _atom_site_occupancy
    _atom_site_disorder_assembly
    _atom_site_disorder_group
    O O1 0.6059(3) 0.7225(2) 0.47254(6) 0.0246(5) Uani d . 1 . .
    O O2 0.7919(3) 0.6104(3) 0.35691(7) 0.0269(6) Uani d . 1 . .
    O O3 0.5491(3) 0.5711(2) 0.31240(6) 0.0184(5) Uani d . 1 . .
    O O4 0.4301(4) 0.3889(3) 0.28401(7) 0.0398(7) Uani d . 1 . .
    O O5 0.2412(3) 0.4687(2) 0.36445(6) 0.0189(5) Uani d . 1 . .
    O O6 0.2372(3) 0.6543(2) 0.32229(6) 0.0186(5) Uani d . 1 . .
    O O7 0.2550(3) 0.9818(2) 0.32957(6) 0.0223(5) Uani d . 1 . .
    O O8 0.0416(3) 0.9541(3) 0.40687(7) 0.0329(6) Uani d . 1 . .
    O O9 0.8945(3) 0.6682(3) 0.27882(8) 0.0436(7) Uani d . 1 . .
    N N1 0.4624(3) 0.4363(3) 0.43288(7) 0.0173(6) Uani d . 1 . .
    C C1 0.6960(4) 0.6670(3) 0.44119(9) 0.0231(7) Uani d . 1 . .
    H H1 0.7796 0.7371 0.4345 0.028 Uiso calc R 1 . .
    C C2 0.7798(4) 0.5360(4) 0.45604(10) 0.0271(8) Uani d . 1 . .
    H H2A 0.8683 0.5645 0.4728 0.033 Uiso calc R 1 . .
    H H2B 0.7041 0.4806 0.4714 0.033 Uiso calc R 1 . .
    C C3 0.8446(4) 0.4447(4) 0.42437(10) 0.0271(8) Uani d . 1 . .
    H H3A 0.8870 0.3568 0.4353 0.033 Uiso calc R 1 . .
    H H3B 0.9332 0.4940 0.4116 0.033 Uiso calc R 1 . .
    C C4 0.7166(4) 0.4097(3) 0.39515(9) 0.0214(7) Uani d . 1 . .
    C C5 0.6632(4) 0.5480(3) 0.37573(9) 0.0182(7) Uani d . 1 . .
    C C6 0.5217(4) 0.5115(3) 0.34940(8) 0.0161(6) Uani d . 1 . .
    H H6 0.5173 0.4074 0.3466 0.019 Uiso calc R 1 . .
    C C7 0.3717(4) 0.5591(3) 0.37131(9) 0.0151(6) Uani d . 1 . .
    C C8 0.3050(4) 0.7005(3) 0.35823(9) 0.0180(7) Uani d . 1 . .
    C C9 0.4386(4) 0.8063(3) 0.35323(8) 0.0161(6) Uani d . 1 . .
    H H9 0.4963 0.7901 0.3288 0.019 Uiso calc R 1 . .
    C C10 0.5551(4) 0.7971(3) 0.38791(9) 0.0191(7) Uani d . 1 . .
    H H10 0.6599 0.8331 0.3789 0.023 Uiso calc R 1 . .
    C C11 0.5873(4) 0.6482(3) 0.40582(9) 0.0169(7) Uani d . 1 . .
    C C12 0.4868(5) 0.9106(3) 0.41606(9) 0.0287(8) Uani d . 1 . .
    H H12A 0.4622 0.8675 0.4409 0.034 Uiso calc R 1 . .
    H H12B 0.5654 0.9862 0.4200 0.034 Uiso calc R 1 . .
    C C13 0.3358(4) 0.9694(3) 0.39794(9) 0.0255(8) Uani d . 1 . .
    H H13 0.3195 1.0693 0.4054 0.031 Uiso calc R 1 . .
    C C14 0.3782(4) 0.9577(3) 0.35576(9) 0.0204(7) Uani d . 1 . .
    H H14 0.4680 1.0229 0.3501 0.024 Uiso calc R 1 . .
    C C15 0.1656(4) 0.7551(3) 0.38249(10) 0.0232(7) Uani d . 1 . .
    H H15B 0.0782 0.7794 0.3649 0.028 Uiso calc R 1 . .
    H H15A 0.1278 0.6763 0.3983 0.028 Uiso calc R 1 . .
    C C16 0.1906(4) 0.8800(3) 0.40873(9) 0.0257(8) Uani d . 1 . .
    H H16 0.2056 0.8445 0.4352 0.031 Uiso calc R 1 . .
    C C17 0.4316(4) 0.5675(3) 0.41273(8) 0.0158(6) Uani d . 1 . .
    H H17 0.3575 0.6267 0.4280 0.019 Uiso calc R 1 . .
    C C18 0.7886(4) 0.3079(4) 0.36619(10) 0.0284(8) Uani d . 1 . .
    H H18B 0.8907 0.3444 0.3573 0.043 Uiso calc R 1 . .
    H H18C 0.7162 0.2978 0.3446 0.043 Uiso calc R 1 . .
    H H18A 0.8047 0.2164 0.3782 0.043 Uiso calc R 1 . .
    C C19 0.5701(4) 0.3402(3) 0.41337(9) 0.0202(7) Uani d . 1 . .
    H H19B 0.5099 0.2908 0.3933 0.024 Uiso calc R 1 . .
    H H19A 0.6069 0.2690 0.4318 0.024 Uiso calc R 1 . .
    C C20 0.3177(4) 0.3659(3) 0.44604(9) 0.0234(7) Uani d . 1 . .
    H H20B 0.2703 0.3131 0.4247 0.028 Uiso calc R 1 . .
    H H20A 0.2397 0.4371 0.4543 0.028 Uiso calc R 1 . .
    C C21 0.3508(5) 0.2660(4) 0.47871(10) 0.0301(8) Uani d . 1 . .
    H H21C 0.4115 0.1856 0.4694 0.045 Uiso calc R 1 . .
    H H21B 0.2502 0.2336 0.4895 0.045 Uiso calc R 1 . .
    H H21A 0.4122 0.3146 0.4983 0.045 Uiso calc R 1 . .
    C C22 0.6932(5) 0.8197(4) 0.49485(10) 0.0325(9) Uani d . 1 . .
    H H22B 0.7969 0.7796 0.5012 0.049 Uiso calc R 1 . .
    H H22A 0.6346 0.8399 0.5182 0.049 Uiso calc R 1 . .
    H H22C 0.7084 0.9064 0.4805 0.049 Uiso calc R 1 . .
    C C23 0.4946(4) 0.5004(3) 0.28192(9) 0.0241(7) Uani d . 1 . .
    C C24 0.5246(5) 0.5798(4) 0.24627(9) 0.0305(9) Uani d . 1 . .
    H H24C 0.5160 0.5165 0.2245 0.046 Uiso calc R 1 . .
    H H24A 0.6313 0.6204 0.2471 0.046 Uiso calc R 1 . .
    H H24B 0.4460 0.6549 0.2438 0.046 Uiso calc R 1 . .
    C C25 0.1621(4) 0.5249(3) 0.33175(9) 0.0215(7) Uani d . 1 . .
    H H25B 0.1700 0.4587 0.3102 0.026 Uiso calc R 1 . .
    H H25A 0.0484 0.5406 0.3374 0.026 Uiso calc R 1 . .
    C C26 0.2066(5) 1.1253(3) 0.32951(10) 0.0296(8) Uani d . 1 . .
    H H26A 0.1479 1.1457 0.3529 0.044 Uiso calc R 1 . .
    H H26C 0.1383 1.1429 0.3075 0.044 Uiso calc R 1 . .
    H H26B 0.3006 1.1856 0.3281 0.044 Uiso calc R 1 . .
    C C27 0.0114(5) 1.0354(4) 0.43882(11) 0.0390(9) Uani d . 1 . .
    H H27A 0.0191 0.9770 0.4616 0.059 Uiso calc R 1 . .
    H H27C -0.0955 1.0752 0.4370 0.059 Uiso calc R 1 . .
    H H27B 0.0895 1.1112 0.4403 0.059 Uiso calc R 1 . .
    C C28 0.9445(5) 0.7871(4) 0.27569(11) 0.0359(9) Uani d . 1 . .
    C C29 1.0840(5) 0.8220(5) 0.25177(11) 0.0398(10) Uani d . 1 . .
    H H29C 1.1123 0.7409 0.2362 0.060 Uiso calc R 1 . .
    H H29A 1.1739 0.8469 0.2681 0.060 Uiso calc R 1 . .
    H H29B 1.0580 0.9013 0.2353 0.060 Uiso calc R 1 . .
    C C30 0.8676(6) 0.9039(5) 0.29680(14) 0.0504(12) Uani d . 1 . .
    H H30B 0.7676 0.8711 0.3079 0.076 Uiso calc R 1 . .
    H H30C 0.8460 0.9814 0.2793 0.076 Uiso calc R 1 . .
    H H30A 0.9384 0.9361 0.3171 0.076 Uiso calc R 1 . .
    H H2 0.769(5) 0.618(5) 0.3296(13) 0.059(14) Uiso d . 1 . .
loop_
    _atom_site_aniso_label
    _atom_site_aniso_U_11
    _atom_site_aniso_U_22
    _atom_site_aniso_U_33
    _atom_site_aniso_U_12
    _atom_site_aniso_U_13
    _atom_site_aniso_U_23
    O1 0.0318(13) 0.0243(12) 0.0178(11) -0.0064(11) -0.0067(10) 0.0012(10)
    O2 0.0167(12) 0.0326(13) 0.0315(14) -0.0044(10) 0.0015(11) 0.0099(11)
    O3 0.0217(11) 0.0168(11) 0.0165(10) -0.0010(9) 0.0041(9) -0.0009(9)
    O4 0.0657(19) 0.0266(13) 0.0271(13) -0.0164(14) 0.0058(14) -0.0070(11)
    O5 0.0163(10) 0.0202(11) 0.0203(11) -0.0043(10) -0.0014(9) 0.0020(9)
    O6 0.0179(11) 0.0204(11) 0.0174(11) -0.0032(10) -0.0009(9) 0.0010(9)
    O7 0.0299(12) 0.0156(11) 0.0214(11) 0.0038(10) -0.0032(11) 0.0038(9)
    O8 0.0400(14) 0.0306(13) 0.0281(13) 0.0117(13) 0.0030(12) -0.0015(12)
    O9 0.0386(16) 0.0432(16) 0.0491(17) -0.0146(14) -0.0111(14) 0.0109(14)
    N1 0.0213(13) 0.0133(12) 0.0175(12) -0.0007(11) 0.0019(11) 0.0027(11)
    C1 0.0236(17) 0.0188(16) 0.0270(17) -0.0058(14) -0.0051(15) 0.0059(14)
    C2 0.0289(18) 0.0255(17) 0.0268(17) -0.0038(16) -0.0118(16) 0.0082(15)
    C3 0.0211(16) 0.0280(17) 0.0323(19) 0.0018(16) -0.0058(16) 0.0121(16)
    C4 0.0194(16) 0.0182(15) 0.0265(17) 0.0022(14) 0.0038(14) 0.0054(14)
    C5 0.0142(15) 0.0175(15) 0.0230(16) -0.0006(13) 0.0002(14) 0.0056(14)
    C6 0.0198(15) 0.0131(14) 0.0153(15) -0.0009(13) 0.0045(13) 0.0031(12)
    C7 0.0155(15) 0.0146(14) 0.0152(15) -0.0039(13) 0.0002(13) -0.0016(13)
    C8 0.0195(16) 0.0187(15) 0.0157(15) 0.0025(13) -0.0004(13) 0.0001(13)
    C9 0.0215(15) 0.0149(14) 0.0118(14) 0.0003(13) -0.0011(13) 0.0013(12)
    C10 0.0260(17) 0.0144(15) 0.0171(15) -0.0048(14) -0.0060(14) 0.0024(13)
    C11 0.0192(16) 0.0148(15) 0.0166(15) -0.0022(13) -0.0038(13) 0.0036(12)
    C12 0.048(2) 0.0183(16) 0.0202(16) 0.0011(17) -0.0103(17) -0.0036(14)
    C13 0.043(2) 0.0161(15) 0.0170(16) 0.0085(16) -0.0071(15) -0.0017(13)
    C14 0.0310(18) 0.0135(14) 0.0167(15) 0.0001(14) -0.0027(15) 0.0020(13)
    C15 0.0216(16) 0.0235(16) 0.0246(17) 0.0042(15) 0.0049(14) 0.0022(14)
    C16 0.037(2) 0.0241(17) 0.0161(16) 0.0129(16) 0.0013(15) 0.0044(14)
    C17 0.0185(15) 0.0127(14) 0.0162(15) -0.0012(13) 0.0005(13) -0.0014(13)
    C18 0.0256(18) 0.0260(17) 0.0334(19) 0.0099(15) 0.0078(16) 0.0069(15)
    C19 0.0223(16) 0.0166(15) 0.0218(16) 0.0007(14) 0.0025(14) 0.0053(13)
    C20 0.0256(17) 0.0221(16) 0.0227(17) -0.0020(15) 0.0062(15) 0.0038(14)
    C21 0.037(2) 0.0283(18) 0.0254(19) -0.0100(17) 0.0003(16) 0.0055(15)
    C22 0.041(2) 0.0332(19) 0.0238(18) -0.0082(18) -0.0118(17) 0.0003(16)
    C23 0.0291(17) 0.0205(16) 0.0226(17) 0.0002(15) 0.0054(15) -0.0046(14)
    C24 0.036(2) 0.036(2) 0.0194(16) -0.0043(18) 0.0030(16) 0.0003(15)
    C25 0.0187(15) 0.0217(16) 0.0241(17) -0.0033(14) -0.0024(14) 0.0023(14)
    C26 0.043(2) 0.0215(17) 0.0241(18) 0.0090(16) -0.0003(17) 0.0026(14)
    C27 0.036(2) 0.044(2) 0.037(2) 0.007(2) 0.0103(18) -0.0029(18)
    C28 0.0307(19) 0.041(2) 0.036(2) -0.0108(18) -0.0177(18) 0.0152(19)
    C29 0.043(2) 0.045(2) 0.032(2) -0.008(2) -0.0068(19) 0.0083(19)
    C30 0.041(2) 0.048(3) 0.062(3) -0.003(2) 0.001(2) 0.017(2)
_geom_special_details
;
All e.s.d.'s (except the e.s.d. in the dihedral angle between two l.s. planes)
are estimated using the full covariance matrix. The cell e.s.d.'s are taken
into account individually in the estimation of e.s.d.'s in distances, angles
and torsion angles; correlations between e.s.d.'s in cell parameters are only
used when they are defined by crystal symmetry. An approximate (isotropic)
treatment of cell e.s.d.'s is used for estimating e.s.d.'s involving l.s.
planes.
;
loop_
    _geom_bond_atom_site_label_1
    _geom_bond_atom_site_label_2
    _geom_bond_site_symmetry_2
    _geom_bond_distance
    _geom_bond_publ_flag
    O1 C22 . 1.421(4) ?
    O1 C1 . 1.442(4) ?
    O2 C5 . 1.404(4) ?
    O2 H2 . 0.99(5) ?
    O3 C23 . 1.349(4) ?
    O3 C6 . 1.441(3) ?
    O4 C23 . 1.198(4) ?
    O5 C7 . 1.419(4) ?
    O5 C25 . 1.436(4) ?
    O6 C25 . 1.429(4) ?
    O6 C8 . 1.457(4) ?
    O7 C14 . 1.408(4) ?
    O7 C26 . 1.431(4) ?
    O8 C27 . 1.391(4) ?
    O8 C16 . 1.443(4) ?
    O9 C28 . 1.217(5) ?
    N1 C19 . 1.462(4) ?
    N1 C17 . 1.464(4) ?
    N1 C20 . 1.468(4) ?
    C1 C2 . 1.530(5) ?
    C1 C11 . 1.557(4) ?
    C1 H1 . 1.0000 ?
    C2 C3 . 1.518(5) ?
    C2 H2A . 0.9900 ?
    C2 H2B . 0.9900 ?
    C3 C4 . 1.528(5) ?
    C3 H3A . 0.9900 ?
    C3 H3B . 0.9900 ?
    C4 C18 . 1.535(5) ?
    C4 C19 . 1.542(4) ?
    C4 C5 . 1.555(4) ?
    C5 C6 . 1.550(4) ?
    C5 C11 . 1.566(4) ?
    C6 C7 . 1.549(4) ?
    C6 H6 . 1.0000 ?
    C7 C8 . 1.534(4) ?
    C7 C17 . 1.547(4) ?
    C8 C9 . 1.523(4) ?
    C8 C15 . 1.544(4) ?
    C9 C14 . 1.536(4) ?
    C9 C10 . 1.570(4) ?
    C9 H9 . 1.0000 ?
    C10 C12 . 1.578(4) ?
    C10 C11 . 1.579(4) ?
    C10 H10 . 1.0000 ?
    C11 C17 . 1.541(4) ?
    C12 C13 . 1.531(5) ?
    C12 H12A . 0.9900 ?
    C12 H12B . 0.9900 ?
    C13 C14 . 1.533(4) ?
    C13 C16 . 1.540(5) ?
    C13 H13 . 1.0000 ?
    C14 H14 . 1.0000 ?
    C15 C16 . 1.524(5) ?
    C15 H15B . 0.9900 ?
    C15 H15A . 0.9900 ?
    C16 H16 . 1.0000 ?
    C17 H17 . 1.0000 ?
    C18 H18B . 0.9800 ?
    C18 H18C . 0.9800 ?
    C18 H18A . 0.9800 ?
    C19 H19B . 0.9900 ?
    C19 H19A . 0.9900 ?
    C20 C21 . 1.521(4) ?
    C20 H20B . 0.9900 ?
    C20 H20A . 0.9900 ?
    C21 H21C . 0.9800 ?
    C21 H21B . 0.9800 ?
    C21 H21A . 0.9800 ?
    C22 H22B . 0.9800 ?
    C22 H22A . 0.9800 ?
    C22 H22C . 0.9800 ?
    C23 C24 . 1.489(5) ?
    C24 H24C . 0.9800 ?
    C24 H24A . 0.9800 ?
    C24 H24B . 0.9800 ?
    C25 H25B . 0.9900 ?
    C25 H25A . 0.9900 ?
    C26 H26A . 0.9800 ?
    C26 H26C . 0.9800 ?
    C26 H26B . 0.9800 ?
    C27 H27A . 0.9800 ?
    C27 H27C . 0.9800 ?
    C27 H27B . 0.9800 ?
    C28 C29 . 1.484(6) ?
    C28 C30 . 1.490(6) ?
    C29 H29C . 0.9800 ?
    C29 H29A . 0.9800 ?
    C29 H29B . 0.9800 ?
    C30 H30B . 0.9800 ?
    C30 H30C . 0.9800 ?
    C30 H30A . 0.9800 ?
loop_
    _geom_angle_atom_site_label_1
    _geom_angle_atom_site_label_2
    _geom_angle_atom_site_label_3
    _geom_angle_site_symmetry_1
    _geom_angle_site_symmetry_3
    _geom_angle
    _geom_angle_publ_flag
    C22 O1 C1 . . 113.1(3) ?
    C5 O2 H2 . . 110(3) ?
    C23 O3 C6 . . 117.9(2) ?
    C7 O5 C25 . . 105.6(2) ?
    C25 O6 C8 . . 103.5(2) ?
    C14 O7 C26 . . 111.6(3) ?
    C27 O8 C16 . . 113.3(3) ?
    C19 N1 C17 . . 114.8(2) ?
    C19 N1 C20 . . 112.1(2) ?
    C17 N1 C20 . . 113.5(2) ?
    O1 C1 C2 . . 106.4(3) ?
    O1 C1 C11 . . 110.2(3) ?
    C2 C1 C11 . . 116.8(3) ?
    O1 C1 H1 . . 107.7 ?
    C2 C1 H1 . . 107.7 ?
    C11 C1 H1 . . 107.7 ?
    C3 C2 C1 . . 112.6(3) ?
    C3 C2 H2A . . 109.1 ?
    C1 C2 H2A . . 109.1 ?
    C3 C2 H2B . . 109.1 ?
    C1 C2 H2B . . 109.1 ?
    H2A C2 H2B . . 107.8 ?
    C2 C3 C4 . . 111.5(3) ?
    C2 C3 H3A . . 109.3 ?
    C4 C3 H3A . . 109.3 ?
    C2 C3 H3B . . 109.3 ?
    C4 C3 H3B . . 109.3 ?
    H3A C3 H3B . . 108.0 ?
    C3 C4 C18 . . 107.9(3) ?
    C3 C4 C19 . . 112.3(3) ?
    C18 C4 C19 . . 108.7(3) ?
    C3 C4 C5 . . 108.4(3) ?
    C18 C4 C5 . . 111.1(3) ?
    C19 C4 C5 . . 108.5(2) ?
    O2 C5 C6 . . 114.0(3) ?
    O2 C5 C4 . . 110.2(2) ?
    C6 C5 C4 . . 107.2(2) ?
    O2 C5 C11 . . 112.0(3) ?
    C6 C5 C11 . . 103.2(2) ?
    C4 C5 C11 . . 109.9(3) ?
    O3 C6 C7 . . 117.8(2) ?
    O3 C6 C5 . . 109.2(2) ?
    C7 C6 C5 . . 105.3(2) ?
    O3 C6 H6 . . 108.1 ?
    C7 C6 H6 . . 108.1 ?
    C5 C6 H6 . . 108.1 ?
    O5 C7 C8 . . 101.6(2) ?
    O5 C7 C17 . . 116.4(2) ?
    C8 C7 C17 . . 110.9(2) ?
    O5 C7 C6 . . 111.6(2) ?
    C8 C7 C6 . . 114.1(2) ?
    C17 C7 C6 . . 102.7(2) ?
    O6 C8 C9 . . 112.9(2) ?
    O6 C8 C7 . . 98.0(2) ?
    C9 C8 C7 . . 110.4(2) ?
    O6 C8 C15 . . 106.6(2) ?
    C9 C8 C15 . . 113.7(3) ?
    C7 C8 C15 . . 114.2(3) ?
    C8 C9 C14 . . 112.0(3) ?
    C8 C9 C10 . . 109.6(2) ?
    C14 C9 C10 . . 102.4(2) ?
    C8 C9 H9 . . 110.9 ?
    C14 C9 H9 . . 110.9 ?
    C10 C9 H9 . . 110.9 ?
    C9 C10 C12 . . 102.9(2) ?
    C9 C10 C11 . . 118.0(2) ?
    C12 C10 C11 . . 115.5(2) ?
    C9 C10 H10 . . 106.6 ?
    C12 C10 H10 . . 106.6 ?
    C11 C10 H10 . . 106.6 ?
    C17 C11 C1 . . 115.6(2) ?
    C17 C11 C5 . . 98.5(2) ?
    C1 C11 C5 . . 111.9(3) ?
    C17 C11 C10 . . 111.6(2) ?
    C1 C11 C10 . . 108.5(2) ?
    C5 C11 C10 . . 110.5(2) ?
    C13 C12 C10 . . 107.1(3) ?
    C13 C12 H12A . . 110.3 ?
    C10 C12 H12A . . 110.3 ?
    C13 C12 H12B . . 110.3 ?
    C10 C12 H12B . . 110.3 ?
    H12A C12 H12B . . 108.6 ?
    C12 C13 C14 . . 100.6(3) ?
    C12 C13 C16 . . 110.7(3) ?
    C14 C13 C16 . . 112.6(3) ?
    C12 C13 H13 . . 110.8 ?
    C14 C13 H13 . . 110.8 ?
    C16 C13 H13 . . 110.8 ?
    O7 C14 C13 . . 116.8(3) ?
    O7 C14 C9 . . 111.1(2) ?
    C13 C14 C9 . . 101.7(2) ?
    O7 C14 H14 . . 109.0 ?
    C13 C14 H14 . . 109.0 ?
    C9 C14 H14 . . 109.0 ?
    C16 C15 C8 . . 119.7(3) ?
    C16 C15 H15B . . 107.4 ?
    C8 C15 H15B . . 107.4 ?
    C16 C15 H15A . . 107.4 ?
    C8 C15 H15A . . 107.4 ?
    H15B C15 H15A . . 106.9 ?
    O8 C16 C15 . . 103.7(3) ?
    O8 C16 C13 . . 114.1(3) ?
    C15 C16 C13 . . 113.2(3) ?
    O8 C16 H16 . . 108.5 ?
    C15 C16 H16 . . 108.5 ?
    C13 C16 H16 . . 108.5 ?
    N1 C17 C11 . . 110.7(2) ?
    N1 C17 C7 . . 118.1(2) ?
    C11 C17 C7 . . 98.9(2) ?
    N1 C17 H17 . . 109.5 ?
    C11 C17 H17 . . 109.5 ?
    C7 C17 H17 . . 109.5 ?
    C4 C18 H18B . . 109.5 ?
    C4 C18 H18C . . 109.5 ?
    H18B C18 H18C . . 109.5 ?
    C4 C18 H18A . . 109.5 ?
    H18B C18 H18A . . 109.5 ?
    H18C C18 H18A . . 109.5 ?
    N1 C19 C4 . . 115.0(3) ?
    N1 C19 H19B . . 108.5 ?
    C4 C19 H19B . . 108.5 ?
    N1 C19 H19A . . 108.5 ?
    C4 C19 H19A . . 108.5 ?
    H19B C19 H19A . . 107.5 ?
    N1 C20 C21 . . 112.0(3) ?
    N1 C20 H20B . . 109.2 ?
    C21 C20 H20B . . 109.2 ?
    N1 C20 H20A . . 109.2 ?
    C21 C20 H20A . . 109.2 ?
    H20B C20 H20A . . 107.9 ?
    C20 C21 H21C . . 109.5 ?
    C20 C21 H21B . . 109.5 ?
    H21C C21 H21B . . 109.5 ?
    C20 C21 H21A . . 109.5 ?
    H21C C21 H21A . . 109.5 ?
    H21B C21 H21A . . 109.5 ?
    O1 C22 H22B . . 109.5 ?
    O1 C22 H22A . . 109.5 ?
    H22B C22 H22A . . 109.5 ?
    O1 C22 H22C . . 109.5 ?
    H22B C22 H22C . . 109.5 ?
    H22A C22 H22C . . 109.5 ?
    O4 C23 O3 . . 123.4(3) ?
    O4 C23 C24 . . 125.6(3) ?
    O3 C23 C24 . . 111.0(3) ?
    C23 C24 H24C . . 109.5 ?
    C23 C24 H24A . . 109.5 ?
    H24C C24 H24A . . 109.5 ?
    C23 C24 H24B . . 109.5 ?
    H24C C24 H24B . . 109.5 ?
    H24A C24 H24B . . 109.5 ?
    O6 C25 O5 . . 107.8(2) ?
    O6 C25 H25B . . 110.2 ?
    O5 C25 H25B . . 110.2 ?
    O6 C25 H25A . . 110.2 ?
    O5 C25 H25A . . 110.2 ?
    H25B C25 H25A . . 108.5 ?
    O7 C26 H26A . . 109.5 ?
    O7 C26 H26C . . 109.5 ?
    H26A C26 H26C . . 109.5 ?
    O7 C26 H26B . . 109.5 ?
    H26A C26 H26B . . 109.5 ?
    H26C C26 H26B . . 109.5 ?
    O8 C27 H27A . . 109.5 ?
    O8 C27 H27C . . 109.5 ?
    H27A C27 H27C . . 109.5 ?
    O8 C27 H27B . . 109.5 ?
    H27A C27 H27B . . 109.5 ?
    H27C C27 H27B . . 109.5 ?
    O9 C28 C29 . . 122.4(4) ?
    O9 C28 C30 . . 120.2(4) ?
    C29 C28 C30 . . 117.4(3) ?
    C28 C29 H29C . . 109.5 ?
    C28 C29 H29A . . 109.5 ?
    H29C C29 H29A . . 109.5 ?
    C28 C29 H29B . . 109.5 ?
    H29C C29 H29B . . 109.5 ?
    H29A C29 H29B . . 109.5 ?
    C28 C30 H30B . . 109.5 ?
    C28 C30 H30C . . 109.5 ?
    H30B C30 H30C . . 109.5 ?
    C28 C30 H30A . . 109.5 ?
    H30B C30 H30A . . 109.5 ?
    H30C C30 H30A . . 109.5 ?
loop_
    _geom_torsion_atom_site_label_1
    _geom_torsion_atom_site_label_2
    _geom_torsion_atom_site_label_3
    _geom_torsion_atom_site_label_4
    _geom_torsion_site_symmetry_1
    _geom_torsion_site_symmetry_2
    _geom_torsion_site_symmetry_3
    _geom_torsion_site_symmetry_4
    _geom_torsion
    _geom_torsion_publ_flag
    C22 O1 C1 C2 . . . . 89.7(3) ?
    C22 O1 C1 C11 . . . . -142.7(3) ?
    O1 C1 C2 C3 . . . . 165.1(3) ?
    C11 C1 C2 C3 . . . . 41.5(4) ?
    C1 C2 C3 C4 . . . . -52.8(4) ?
    C2 C3 C4 C18 . . . . -175.4(3) ?
    C2 C3 C4 C19 . . . . -55.6(4) ?
    C2 C3 C4 C5 . . . . 64.2(3) ?
    C3 C4 C5 O2 . . . . 61.2(3) ?
    C18 C4 C5 O2 . . . . -57.2(4) ?
    C19 C4 C5 O2 . . . . -176.6(3) ?
    C3 C4 C5 C6 . . . . -174.2(2) ?
    C18 C4 C5 C6 . . . . 67.4(3) ?
    C19 C4 C5 C6 . . . . -52.1(3) ?
    C3 C4 C5 C11 . . . . -62.7(3) ?
    C18 C4 C5 C11 . . . . 178.8(3) ?
    C19 C4 C5 C11 . . . . 59.4(3) ?
    C23 O3 C6 C7 . . . . -93.5(3) ?
    C23 O3 C6 C5 . . . . 146.6(3) ?
    O2 C5 C6 O3 . . . . -8.6(3) ?
    C4 C5 C6 O3 . . . . -130.9(3) ?
    C11 C5 C6 O3 . . . . 113.1(3) ?
    O2 C5 C6 C7 . . . . -136.0(3) ?
    C4 C5 C6 C7 . . . . 101.8(3) ?
    C11 C5 C6 C7 . . . . -14.2(3) ?
    C25 O5 C7 C8 . . . . 32.6(3) ?
    C25 O5 C7 C17 . . . . 153.2(3) ?
    C25 O5 C7 C6 . . . . -89.4(3) ?
    O3 C6 C7 O5 . . . . 92.7(3) ?
    C5 C6 C7 O5 . . . . -145.3(2) ?
    O3 C6 C7 C8 . . . . -21.7(4) ?
    C5 C6 C7 C8 . . . . 100.2(3) ?
    O3 C6 C7 C17 . . . . -141.8(3) ?
    C5 C6 C7 C17 . . . . -19.9(3) ?
    C25 O6 C8 C9 . . . . 159.4(2) ?
    C25 O6 C8 C7 . . . . 43.2(3) ?
    C25 O6 C8 C15 . . . . -75.1(3) ?
    O5 C7 C8 O6 . . . . -46.9(3) ?
    C17 C7 C8 O6 . . . . -171.3(2) ?
    C6 C7 C8 O6 . . . . 73.4(3) ?
    O5 C7 C8 C9 . . . . -165.0(2) ?
    C17 C7 C8 C9 . . . . 70.6(3) ?
    C6 C7 C8 C9 . . . . -44.8(3) ?
    O5 C7 C8 C15 . . . . 65.4(3) ?
    C17 C7 C8 C15 . . . . -59.0(3) ?
    C6 C7 C8 C15 . . . . -174.3(3) ?
    O6 C8 C9 C14 . . . . 94.0(3) ?
    C7 C8 C9 C14 . . . . -157.4(3) ?
    C15 C8 C9 C14 . . . . -27.6(4) ?
    O6 C8 C9 C10 . . . . -153.1(2) ?
    C7 C8 C9 C10 . . . . -44.6(3) ?
    C15 C8 C9 C10 . . . . 85.3(3) ?
    C8 C9 C10 C12 . . . . -92.5(3) ?
    C14 C9 C10 C12 . . . . 26.5(3) ?
    C8 C9 C10 C11 . . . . 35.9(4) ?
    C14 C9 C10 C11 . . . . 154.9(3) ?
    O1 C1 C11 C17 . . . . -50.8(3) ?
    C2 C1 C11 C17 . . . . 70.8(4) ?
    O1 C1 C11 C5 . . . . -162.5(2) ?
    C2 C1 C11 C5 . . . . -40.9(4) ?
    O1 C1 C11 C10 . . . . 75.3(3) ?
    C2 C1 C11 C10 . . . . -163.1(3) ?
    O2 C5 C11 C17 . . . . 165.9(2) ?
    C6 C5 C11 C17 . . . . 42.8(3) ?
    C4 C5 C11 C17 . . . . -71.3(3) ?
    O2 C5 C11 C1 . . . . -72.0(3) ?
    C6 C5 C11 C1 . . . . 164.8(2) ?
    C4 C5 C11 C1 . . . . 50.8(3) ?
    O2 C5 C11 C10 . . . . 49.0(3) ?
    C6 C5 C11 C10 . . . . -74.2(3) ?
    C4 C5 C11 C10 . . . . 171.8(2) ?
    C9 C10 C11 C17 . . . . -47.6(4) ?
    C12 C10 C11 C17 . . . . 74.5(3) ?
    C9 C10 C11 C1 . . . . -176.1(3) ?
    C12 C10 C11 C1 . . . . -53.9(4) ?
    C9 C10 C11 C5 . . . . 60.9(4) ?
    C12 C10 C11 C5 . . . . -176.9(3) ?
    C9 C10 C12 C13 . . . . 3.4(3) ?
    C11 C10 C12 C13 . . . . -126.5(3) ?
    C10 C12 C13 C14 . . . . -31.9(3) ?
    C10 C12 C13 C16 . . . . 87.4(3) ?
    C26 O7 C14 C13 . . . . 68.7(4) ?
    C26 O7 C14 C9 . . . . -175.3(3) ?
    C12 C13 C14 O7 . . . . 169.9(3) ?
    C16 C13 C14 O7 . . . . 52.0(4) ?
    C12 C13 C14 C9 . . . . 48.8(3) ?
    C16 C13 C14 C9 . . . . -69.1(3) ?
    C8 C9 C14 O7 . . . . -55.1(3) ?
    C10 C9 C14 O7 . . . . -172.4(2) ?
    C8 C9 C14 C13 . . . . 69.9(3) ?
    C10 C9 C14 C13 . . . . -47.3(3) ?
    O6 C8 C15 C16 . . . . -144.4(3) ?
    C9 C8 C15 C16 . . . . -19.3(4) ?
    C7 C8 C15 C16 . . . . 108.6(3) ?
    C27 O8 C16 C15 . . . . 155.1(3) ?
    C27 O8 C16 C13 . . . . -81.3(4) ?
    C8 C15 C16 O8 . . . . 144.4(3) ?
    C8 C15 C16 C13 . . . . 20.2(4) ?
    C12 C13 C16 O8 . . . . 155.7(3) ?
    C14 C13 C16 O8 . . . . -92.6(3) ?
    C12 C13 C16 C15 . . . . -86.1(3) ?
    C14 C13 C16 C15 . . . . 25.7(4) ?
    C19 N1 C17 C11 . . . . -59.0(3) ?
    C20 N1 C17 C11 . . . . 170.3(3) ?
    C19 N1 C17 C7 . . . . 53.9(4) ?
    C20 N1 C17 C7 . . . . -76.8(3) ?
    C1 C11 C17 N1 . . . . -49.6(3) ?
    C5 C11 C17 N1 . . . . 69.7(3) ?
    C10 C11 C17 N1 . . . . -174.2(2) ?
    C1 C11 C17 C7 . . . . -174.3(3) ?
    C5 C11 C17 C7 . . . . -55.0(3) ?
    C10 C11 C17 C7 . . . . 61.2(3) ?
    O5 C7 C17 N1 . . . . 49.7(4) ?
    C8 C7 C17 N1 . . . . 165.2(3) ?
    C6 C7 C17 N1 . . . . -72.6(3) ?
    O5 C7 C17 C11 . . . . 169.0(2) ?
    C8 C7 C17 C11 . . . . -75.5(3) ?
    C6 C7 C17 C11 . . . . 46.8(3) ?
    C17 N1 C19 C4 . . . . 42.6(4) ?
    C20 N1 C19 C4 . . . . 174.0(3) ?
    C3 C4 C19 N1 . . . . 77.9(3) ?
    C18 C4 C19 N1 . . . . -162.8(3) ?
    C5 C4 C19 N1 . . . . -41.9(4) ?
    C19 N1 C20 C21 . . . . 70.1(3) ?
    C17 N1 C20 C21 . . . . -157.8(3) ?
    C6 O3 C23 O4 . . . . -2.8(5) ?
    C6 O3 C23 C24 . . . . 176.8(3) ?
    C8 O6 C25 O5 . . . . -25.3(3) ?
    C7 O5 C25 O6 . . . . -5.7(3) ?
loop_
    _geom_hbond_atom_site_label_D
    _geom_hbond_atom_site_label_H
    _geom_hbond_atom_site_label_A
    _geom_hbond_site_symmetry_A
    _geom_hbond_distance_DH
    _geom_hbond_distance_HA
    _geom_hbond_distance_DA
    _geom_hbond_angle_DHA
    O2 H2 O3 . 0.99(5) 2.00(5) 2.605(3) 118(4)
    O2 H2 O9 . 0.99(5) 2.13(5) 2.936(4) 138(4)
    C24 H24A O9 . 0.98 2.53 3.427(5) 153
    C25 H25A O2 1_455 0.99 2.36 3.344(4) 170
data_global
_journal_date_recd_electronic     2010-10-28
_journal_date_accepted     2010-11-16
_journal_name_full     'Acta Crystallographica, Section E'
_journal_year     2010
_journal_volume     66
_journal_issue     12
_journal_page_first     o3319
_journal_page_last     o3319
_journal_paper_category     QO
_journal_coeditor_code     XU5072
_publ_contact_author_name     'Feng-Zheng Chen'
_publ_contact_author_address
;
Department of Chemistry and Life Sciences, Leshan Teachers College, Leshan
614004, People's Republic of China
;
_publ_contact_author_email     'fzchen7200@163.com'
_publ_contact_author_fax     ?
_publ_contact_author_phone     ?
_publ_section_title
;
Bonvalotidine A acetone solvate from <i>Delphinium bonvalotii</i> Franch
;
loop_
    _publ_author_name
    _publ_author_footnote
    _publ_author_address
    'Li, Shu-Hua' .
;
Department of Chemistry and Life Sciences,
Leshan Teachers College,
Leshan 614004,
People's Republic of China
;
    'Chen, Feng-Zheng' .
;
Department of Chemistry and Life Sciences,
Leshan Teachers College,
Leshan 614004,
People's Republic of China
;
