# Supplementary material for: Bonvalotidine A acetone solvate from Delphinium bonvalotii Franch
Source: Acta Crystallogr Sect E Struct Rep Online. 2010 Nov 27;66(Pt 12):o3319. doi: 10.1107/S1600536810047562 (PMC3011611; doi:10.1107/S1600536810047562)
Supplement: Supplementary file 2 [file e-66-o3319-Isup2.hkl]

#
# h,k,l, Fc-squared, Fo-squared, sigma(Fo-squared) and status flag
#
data_I
_shelx_title ' IN S.G P212121'
_shelx_refln_list_code          4
_shelx_F_calc_maximum      179.01
_exptl_crystal_F_000      1224.00
_reflns_d_resolution_high  0.8348
 
loop_
 _symmetry_equiv_pos_as_xyz
 'x, y, z'
 'x+1/2, -y+1/2, -z'
 '-x, y+1/2, -z+1/2'
 '-x+1/2, -y, z+1/2'
 
_cell_length_a     8.4260
_cell_length_b     9.5546
_cell_length_c    35.2370
_cell_angle_alpha  90.000
_cell_angle_beta   90.000
_cell_angle_gamma  90.000
 
_shelx_F_squared_multiplier     1.000
 
loop_
 _refln_index_h
 _refln_index_k
 _refln_index_l
 _refln_F_squared_calc
 _refln_F_squared_meas
 _refln_F_squared_sigma
 _refln_observed_status
   2   0   0      541.78      615.20      7.81 o
   4   0   0     2122.70     2058.90     16.15 o
   6   0   0      108.16      119.70      4.95 o
   8   0   0      382.41      368.25     12.11 o
  10   0   0       66.55       78.99     15.95 o
   1   1   0    12848.53    12399.82     27.69 o
   2   1   0     6595.02     6564.84     16.20 o
   3   1   0      124.72      155.16      3.39 o
   4   1   0      188.51      199.42      5.81 o
   5   1   0      428.20      378.98      7.83 o
   6   1   0       31.92       27.64      2.72 o
   7   1   0      469.14      483.99     11.28 o
   8   1   0      126.54      122.99     10.45 o
   9   1   0       28.79        9.52      8.43 o
  10   1   0       49.73       57.08     10.34 o
   0   2   0    13550.20    13141.54     36.56 o
   1   2   0       94.77      103.54      2.42 o
   2   2   0     1447.03     1425.57      7.84 o
   3   2   0        4.86        4.27      1.86 o
   4   2   0     5276.30     4716.02     32.05 o
   5   2   0      707.62      686.57      7.48 o
   6   2   0      657.43      625.46      7.24 o
   7   2   0      299.09      276.81      8.11 o
   8   2   0      899.22      880.94     20.21 o
   9   2   0      131.71      136.96     11.22 o
   1   3   0        6.83        1.22      1.90 o
   2   3   0      991.31     1122.25     18.77 o
   3   3   0     1535.61     1704.16     11.71 o
   4   3   0     2756.79     2715.49     15.39 o
   5   3   0       29.28       11.75      2.75 o
   6   3   0      774.93      773.25      9.96 o
   7   3   0      424.30      419.48      8.40 o
   8   3   0      989.42      936.18     20.43 o
   9   3   0      562.50      617.59     29.67 o
   0   4   0       50.96       74.13      4.87 o
   1   4   0     1494.85     1469.32     12.30 o
   2   4   0      348.91      298.17      6.95 o
   3   4   0      356.74      455.00      5.59 o
   4   4   0       37.37       34.30      3.66 o
   5   4   0      422.46      424.08     11.18 o
   6   4   0      369.64      365.98      7.42 o
   7   4   0       85.46      102.90      6.97 o
   8   4   0      562.27      603.18     18.18 o
   9   4   0      524.66      608.93     30.65 o
   1   5   0        3.93        0.41      2.49 o
   2   5   0      103.72       77.05      2.75 o
   3   5   0     2061.13     2244.27     25.49 o
   4   5   0     1080.00     1077.04     19.45 o
   5   5   0        3.75        6.59      3.49 o
   6   5   0        0.72        1.74      3.53 o
   7   5   0      572.60      629.52     18.55 o
   8   5   0      976.03     1047.11     23.87 o
   9   5   0       20.05        7.51     16.01 o
   0   6   0      278.08      291.49     15.71 o
   1   6   0      672.18      693.62     22.40 o
   2   6   0     1055.34     1113.66     28.40 o
   3   6   0       98.58       67.86      8.10 o
   4   6   0      314.48      279.07      7.31 o
   5   6   0      129.92      144.46     11.83 o
   6   6   0      315.76      295.67     14.04 o
   7   6   0      287.95      320.12     24.31 o
   8   6   0        1.55        4.47      9.25 o
   1   7   0       23.77       45.50      8.16 o
   2   7   0       51.38       35.16     12.04 o
   3   7   0      233.40      256.80     18.53 o
   4   7   0      252.28      267.53      9.45 o
   5   7   0       50.87       40.49     11.17 o
   6   7   0      464.27      476.05     18.07 o
   7   7   0        2.34        0.88      9.26 o
   0   8   0      871.17      914.57     30.08 o
   1   8   0       32.44       29.99      9.95 o
   2   8   0      652.69      684.69     18.86 o
   3   8   0      229.90      252.38     13.46 o
   4   8   0       75.45       35.13     14.44 o
   5   8   0       52.26       90.88      9.83 o
   6   8   0       87.05      113.73     17.06 o
   7   8   0       19.76       24.87     13.21 o
   1   9   0        0.03        0.00      9.32 o
   2   9   0      160.13      113.83     11.86 o
   3   9   0      886.88      924.90     23.36 o
   4   9   0       31.16       38.36      9.96 o
   5   9   0       54.04       49.29     10.61 o
   6   9   0       22.29       16.17     14.23 o
   0  10   0      126.46      160.42     19.48 o
   1  10   0       59.93       90.69     12.65 o
   2  10   0       63.41       43.42     11.07 o
   3  10   0      250.06      298.94     16.41 o
   4  10   0      467.62      453.09     18.67 o
   1  11   0        1.32        1.60     12.21 o
   2  11   0       54.20       68.52     12.10 o
   2   0   1        1.98        3.57      1.25 o
   3   0   1    11145.33    11205.90     33.97 o
   4   0   1      322.67      306.46      4.50 o
   5   0   1        0.05        2.39      1.82 o
   6   0   1      263.22      213.17      5.87 o
   7   0   1       85.04       93.96      5.15 o
   8   0   1       34.72       29.18      6.09 o
   9   0   1      142.65      147.07     11.59 o
  10   0   1       41.87       42.88     10.22 o
   1   1   1     8778.68     8476.55     13.26 o
   2   1   1      116.89      104.45      1.82 o
   3   1   1     4235.87     3964.97     22.29 o
   4   1   1      118.67      109.57      2.02 o
   5   1   1       31.86       52.05      1.77 o
   6   1   1       33.36       34.09      1.93 o
   7   1   1       31.33       26.25      3.29 o
   8   1   1      309.12      300.39      7.06 o
   9   1   1       71.43       60.76      6.80 o
  10   1   1       50.47       48.09      7.15 o
   0   2   1       30.70       46.30      2.50 o
   1   2   1     6097.29     5690.95     34.60 o
   2   2   1     4123.64     3915.12      9.13 o
   3   2   1      437.00      407.27      3.99 o
   4   2   1       59.57       66.15      2.07 o
   5   2   1       97.66       90.22      3.03 o
   6   2   1      246.41      212.64      3.28 o
   7   2   1      228.06      230.91      5.39 o
   8   2   1      104.27      109.74      7.22 o
   9   2   1       52.97       36.15      6.33 o
   0   3   1      561.07      575.18     17.08 o
   1   3   1     1708.74     1663.12      8.45 o
   2   3   1     3710.05     3700.31     11.74 o
   3   3   1     4790.77     4943.51     16.16 o
   4   3   1      973.40     1048.63      6.38 o
   5   3   1      262.25      261.88      3.79 o
   6   3   1       36.35       47.96      2.96 o
   7   3   1      258.10      261.40      5.27 o
   8   3   1       20.53       20.81      5.77 o
   9   3   1       20.83       55.56     11.38 o
   0   4   1        8.61       12.07      3.08 o
   1   4   1     1193.63     1179.29      9.64 o
   2   4   1     3471.01     3709.77     15.39 o
   3   4   1      826.72      844.38      6.24 o
   4   4   1      326.55      298.32      4.15 o
   5   4   1     1474.93     1558.78      9.65 o
   6   4   1       58.46       59.42      3.50 o
   7   4   1      190.02      185.18      5.06 o
   8   4   1      698.86      754.67     13.94 o
   9   4   1      301.94      298.02     16.88 o
   0   5   1      648.24      636.91     11.78 o
   1   5   1      347.83      355.15      5.86 o
   2   5   1      598.43      620.61     10.95 o
   3   5   1      441.75      426.54      6.85 o
   4   5   1      494.83      486.34      9.32 o
   5   5   1     1006.75      984.38     14.12 o
   6   5   1       71.53       82.17      4.38 o
   7   5   1      335.20      319.87     10.44 o
   8   5   1       56.53       65.85      7.33 o
   9   5   1       88.28      110.00     13.68 o
   0   6   1      856.84      761.33     13.22 o
   1   6   1      424.81      444.95      7.55 o
   2   6   1      857.32      856.92     18.58 o
   3   6   1       17.01       14.18      2.56 o
   4   6   1      525.41      538.98      6.72 o
   5   6   1      280.57      295.36      9.44 o
   6   6   1      653.15      566.03     12.58 o
   7   6   1      215.33      209.32      9.49 o
   8   6   1       30.68       33.30      7.05 o
   0   7   1      856.84      749.32     17.81 o
   1   7   1      820.57      747.09     14.53 o
   2   7   1      120.07      109.18     10.36 o
   3   7   1      131.62      113.61     11.08 o
   4   7   1      183.00      152.48      5.22 o
   5   7   1       76.72       72.80      9.57 o
   6   7   1       18.67       15.82      7.09 o
   7   7   1        7.78        2.28      7.29 o
   0   8   1      181.69      208.60     12.61 o
   1   8   1      360.03      351.94     10.41 o
   2   8   1      252.91      283.64     11.35 o
   3   8   1      463.51      494.21     13.86 o
   4   8   1       45.11       39.47      7.80 o
   5   8   1      117.52      103.25      8.56 o
   6   8   1        3.69        9.39      9.19 o
   7   8   1       68.78       73.25     11.27 o
   0   9   1        2.57        0.00      9.60 o
   1   9   1       66.28       77.69      7.77 o
   2   9   1      228.44      227.97     10.06 o
   3   9   1      506.10      592.65     24.48 o
   4   9   1      118.08      116.60      8.35 o
   5   9   1       44.00       44.80      7.08 o
   6   9   1      115.71      115.21     16.74 o
   0  10   1      218.25      204.34     22.10 o
   1  10   1      922.85      925.84     17.62 o
   2  10   1        0.83        7.00      7.20 o
   3  10   1      268.76      300.75     11.73 o
   4  10   1        6.37       12.08      7.10 o
   0  11   1       73.52       60.33     12.27 o
   1  11   1      247.72      284.36     12.15 o
   2  11   1       10.01        5.38      7.54 o
   2   0   2     3570.72     3570.09     24.47 o
   3   0   2      774.30      835.47      7.30 o
   4   0   2      458.14      479.44      5.43 o
   5   0   2       74.84       58.66      2.58 o
   6   0   2      712.07      720.19     10.89 o
   7   0   2        0.84        5.65      4.18 o
   8   0   2      201.93      183.08     10.50 o
   9   0   2      512.95      478.33     17.09 o
  10   0   2       63.66       55.93     10.29 o
   1   1   2     1804.72     1825.53      5.11 o
   2   1   2     9919.62     9175.05     33.97 o
   3   1   2      242.91      283.64      4.71 o
   4   1   2      961.64      952.23     10.83 o
   5   1   2      399.58      432.84      3.88 o
   6   1   2      165.27      146.71      3.01 o
   7   1   2       36.18       34.74      2.80 o
   8   1   2       61.64       55.43      4.18 o
   9   1   2        2.04        0.00      5.91 o
  10   1   2       26.07       21.31      6.46 o
   0   2   2     1709.08     1556.75     11.82 o
   1   2   2     4472.92     4390.31     14.51 o
   2   2   2     1286.29     1385.06      5.06 o
   3   2   2     1191.81     1172.96      5.29 o
   4   2   2      286.17      336.41      3.39 o
   5   2   2     1504.00     1448.38      8.79 o
   6   2   2      155.13      152.66      2.82 o
   7   2   2      479.85      453.07      6.84 o
   8   2   2      302.83      312.58      9.57 o
   9   2   2      137.86      145.97      8.07 o
   0   3   2     1422.47     1443.98     11.67 o
   1   3   2     1035.88     1024.00     11.29 o
   2   3   2     2715.34     2729.90      8.81 o
   3   3   2       58.36      111.54      2.40 o
   4   3   2     1337.16     1313.05      7.66 o
   5   3   2     1464.23     1473.72     10.12 o
   6   3   2      526.89      515.66      6.25 o
   7   3   2     1118.75     1115.69     10.36 o
   8   3   2        2.83        2.32      5.42 o
   9   3   2      103.51      105.28      9.21 o
   0   4   2     1209.82     1226.67     10.57 o
   1   4   2     2847.83     2863.60     17.46 o
   2   4   2      288.03      353.65      5.33 o
   3   4   2      352.60      335.03      4.54 o
   4   4   2      419.29      432.59      5.10 o
   5   4   2       35.38       38.14      2.95 o
   6   4   2      371.66      371.16      5.28 o
   7   4   2      100.25      110.74      4.46 o
   8   4   2     1051.29     1033.99     25.51 o
   9   4   2      201.13      225.24     15.78 o
   0   5   2      117.92      162.64      6.41 o
   1   5   2      534.64      590.06      8.13 o
   2   5   2      437.07      464.43      9.73 o
   3   5   2      328.45      355.54      6.46 o
   4   5   2      311.62      307.25     11.41 o
   5   5   2       94.89      108.88      5.57 o
   6   5   2      629.65      591.04      8.39 o
   7   5   2      181.54      176.20      8.41 o
   8   5   2      179.83      159.90      8.68 o
   9   5   2        3.77        2.12     11.00 o
   0   6   2      527.09      525.97     22.22 o
   1   6   2      697.79      774.99      9.83 o
   2   6   2      146.76      147.13      4.23 o
   3   6   2     1843.86     1784.82     15.85 o
   4   6   2      285.08      280.60      5.50 o
   5   6   2      279.61      255.59      9.10 o
   6   6   2       58.33       75.94      5.69 o
   7   6   2      330.89      301.55     10.56 o
   8   6   2      410.48      470.88     14.47 o
   0   7   2        3.70       23.27     10.57 o
   1   7   2      647.66      637.50      9.87 o
   2   7   2      607.91      585.23      8.67 o
   3   7   2     1645.79     1672.92     15.19 o
   4   7   2      220.58      202.66      5.33 o
   5   7   2      575.89      495.24     11.35 o
   6   7   2       29.73       21.80      7.19 o
   7   7   2       98.29       79.79      8.88 o
   0   8   2      145.71      151.09     11.62 o
   1   8   2      378.38      385.43     13.02 o
   2   8   2      358.92      366.41     12.55 o
   3   8   2      443.49      388.31      9.97 o
   4   8   2     1185.78     1094.76     19.29 o
   5   8   2      184.46      223.18      9.16 o
   6   8   2       50.91       46.46      8.18 o
   7   8   2       69.86       87.28      9.56 o
   0   9   2      779.58      710.55     20.71 o
   1   9   2      171.55      163.39      9.47 o
   2   9   2       67.97       60.56      7.62 o
   3   9   2      748.51      778.76     14.28 o
   4   9   2       65.43       78.48      9.14 o
   5   9   2       71.36       93.86      9.45 o
   6   9   2       68.66       76.30     11.52 o
   0  10   2      632.73      634.25     21.27 o
   1  10   2      269.51      259.41     11.10 o
   2  10   2      186.99      227.73     10.66 o
   3  10   2       52.53       54.14      8.02 o
   4  10   2        0.53        5.72      6.96 o
   0  11   2        0.18        1.15     10.83 o
   1  11   2       57.96       72.07      8.77 o
   2  11   2        1.80        2.68      7.61 o
   2   0   3     1211.40     1197.20      7.44 o
   3   0   3     2613.58     2370.65     17.46 o
   4   0   3       65.29       93.17      2.75 o
   5   0   3     2678.72     2544.38     17.14 o
   6   0   3      400.98      480.93      9.05 o
   7   0   3      322.10      342.05      9.61 o
   8   0   3      791.99      781.22     21.47 o
   9   0   3       74.70       73.25     10.32 o
  10   0   3       14.21        9.01      9.12 o
   1   1   3     2223.83     2056.60      8.62 o
   2   1   3      978.45      942.48      6.21 o
   3   1   3     2048.43     1886.11     16.82 o
   4   1   3       61.28       73.86      2.11 o
   5   1   3        8.49       12.15      1.50 o
   6   1   3      638.89      602.33      6.48 o
   7   1   3      134.13      139.55      3.74 o
   8   1   3      329.10      357.85      7.53 o
   9   1   3       32.70       24.77      6.17 o
  10   1   3      269.27      281.47     12.62 o
   0   2   3     4869.60     4852.41     17.89 o
   1   2   3     8903.47     8398.64     18.93 o
   2   2   3      997.34     1014.28      6.00 o
   3   2   3     2925.23     2872.25     10.26 o
   4   2   3     1678.75     1994.73     10.98 o
   5   2   3      185.32      190.32      2.97 o
   6   2   3     1164.40     1134.23      9.23 o
   7   2   3      270.11      225.98      5.17 o
   8   2   3        4.79        8.67      5.59 o
   9   2   3       36.93       42.31      6.51 o
   0   3   3     3311.92     3064.59     26.51 o
   1   3   3     1695.72     1637.68      8.14 o
   2   3   3     1870.43     2086.35      8.61 o
   3   3   3     3639.88     3375.09     33.35 o
   4   3   3     4424.53     4580.66     20.55 o
   5   3   3       10.15       14.58      2.08 o
   6   3   3       16.03       29.77      2.84 o
   7   3   3       18.12       16.89      3.49 o
   8   3   3      181.17      170.85      7.88 o
   9   3   3       49.88       76.06      9.14 o
   0   4   3      901.87      977.28     12.48 o
   1   4   3     3398.19     3578.50     17.47 o
   2   4   3      432.23      453.55      5.60 o
   3   4   3      581.97      581.27      5.81 o
   4   4   3      756.92      821.80      8.28 o
   5   4   3      679.84      675.81      6.83 o
   6   4   3      120.18      129.64      4.67 o
   7   4   3       12.85        3.34      3.31 o
   8   4   3      149.26      155.74     10.22 o
   9   4   3       66.94      107.31     13.60 o
   0   5   3     2165.82     2171.30     39.28 o
   1   5   3     1709.85     1878.79     16.58 o
   2   5   3     1158.21     1058.93     13.35 o
   3   5   3      440.61      461.41      7.14 o
   4   5   3      483.59      491.08      8.82 o
   5   5   3      552.16      542.47      9.32 o
   6   5   3     1122.33     1072.14     10.99 o
   7   5   3      146.61      151.71      6.61 o
   8   5   3       97.70       99.16     10.42 o
   9   5   3       21.71       26.40     15.98 o
   0   6   3      278.23      244.32      8.39 o
   1   6   3      314.42      302.87      6.35 o
   2   6   3      296.99      311.69      7.83 o
   3   6   3      593.19      520.73      8.80 o
   4   6   3       18.29       21.11      3.39 o
   5   6   3      225.06      209.33     12.31 o
   6   6   3      153.74      165.63      7.71 o
   7   6   3      148.04      160.21      9.88 o
   8   6   3       21.74       21.71      7.49 o
   0   7   3      700.40      687.99     24.22 o
   1   7   3      162.95      171.12      6.06 o
   2   7   3     1538.19     1454.09     13.08 o
   3   7   3      551.49      568.24      9.58 o
   4   7   3     1368.78     1374.41     13.67 o
   5   7   3      218.39      194.95      8.34 o
   6   7   3      327.25      333.61     12.44 o
   7   7   3       52.77       53.46      8.39 o
   0   8   3       28.94       26.38      8.68 o
   1   8   3      799.49      738.83     15.99 o
   2   8   3      317.47      331.79     12.25 o
   3   8   3       94.66      104.32      6.95 o
   4   8   3      794.06      774.28     14.21 o
   5   8   3        6.13       19.28      6.08 o
   6   8   3      103.56       84.91      9.25 o
   7   8   3      113.33       98.58      9.99 o
   0   9   3       99.98       96.07     11.66 o
   1   9   3      233.57      247.08     10.17 o
   2   9   3      298.69      281.45     12.32 o
   3   9   3      209.30      194.94      9.54 o
   4   9   3      225.41      228.67     11.49 o
   5   9   3      193.61      205.10     11.14 o
   6   9   3      139.08      180.83     22.36 o
   0  10   3       33.48       55.25     11.42 o
   1  10   3       40.36       28.63      7.62 o
   2  10   3      541.93      550.61     14.38 o
   3  10   3      235.77      250.76     11.07 o
   4  10   3      287.91      302.14     11.64 o
   0  11   3        1.89        8.10     10.92 o
   1  11   3       56.89       55.29      8.56 o
   2  11   3       58.96       47.31      8.29 o
   1   0   4     7190.54     7079.91     34.58 o
   2   0   4    10029.35    10061.24    103.84 o
   3   0   4     5699.74     5611.91     24.24 o
   4   0   4     1976.02     1871.84     17.45 o
   5   0   4        4.16        9.79      3.57 o
   6   0   4       31.22       22.93      3.89 o
   7   0   4     1757.95     1777.40     20.87 o
   8   0   4      159.07      154.72      8.50 o
   9   0   4       65.76      101.30     10.75 o
  10   0   4      146.61      169.94     18.54 o
   0   1   4      121.47      109.06      1.93 o
   1   1   4     5764.00     5293.72      9.79 o
   2   1   4     8961.33     8692.61     14.62 o
   3   1   4        9.06       11.57      1.62 o
   4   1   4     1159.44     1106.29      6.83 o
   5   1   4      602.70      622.68      7.41 o
   6   1   4      442.15      441.26      5.42 o
   7   1   4      633.78      600.50      6.24 o
   8   1   4      150.18      159.83      6.01 o
   9   1   4      172.42      181.07      8.66 o
  10   1   4        9.67        9.68      9.61 o
   0   2   4    14299.12    14029.87     51.57 o
   1   2   4     1015.37      943.92      5.43 o
   2   2   4     1040.75      980.78      5.67 o
   3   2   4     4458.92     4678.20     20.16 o
   4   2   4     1485.57     1589.05      7.80 o
   5   2   4     1114.74     1049.20     10.06 o
   6   2   4      407.85      380.36      7.10 o
   7   2   4      450.12      444.92      7.40 o
   8   2   4      339.90      346.62      7.62 o
   9   2   4       44.03       34.73      6.41 o
   0   3   4     1632.94     1567.32     12.59 o
   1   3   4      771.33      670.60      8.17 o
   2   3   4     4129.75     4095.08     22.84 o
   3   3   4     1357.05     1427.32      9.41 o
   4   3   4      273.14      385.26      5.49 o
   5   3   4      310.64      321.43      4.01 o
   6   3   4     1122.22     1072.40      9.41 o
   7   3   4      286.89      279.85      6.36 o
   8   3   4      255.38      237.12     14.26 o
   9   3   4      108.27      122.43      9.61 o
   0   4   4      548.26      599.37     17.33 o
   1   4   4     1863.65     1822.77     16.66 o
   2   4   4     1688.17     1666.13     10.29 o
   3   4   4      936.69     1045.24      8.55 o
   4   4   4       28.13       33.11      2.74 o
   5   4   4     1068.62     1036.58     13.27 o
   6   4   4       27.44       37.12      3.37 o
   7   4   4       32.46       29.87      4.20 o
   8   4   4      125.61      129.89      9.12 o
   9   4   4      241.40      268.33     23.51 o
   0   5   4      133.93      106.81      5.20 o
   1   5   4     1179.26     1096.82     13.09 o
   2   5   4       87.61      101.02      4.44 o
   3   5   4      379.50      478.23      7.98 o
   4   5   4      111.61      139.26      5.21 o
   5   5   4        6.39       11.08      3.77 o
   6   5   4      987.39      987.73     14.97 o
   7   5   4      307.73      275.26      8.67 o
   8   5   4      263.13      300.73     16.33 o
   9   5   4      253.06      265.83     24.23 o
   0   6   4        9.28        7.33      8.93 o
   1   6   4     1770.31     1771.70     13.96 o
   2   6   4       38.45       31.23      4.77 o
   3   6   4      505.69      492.33     10.64 o
   4   6   4      306.18      327.64      7.81 o
   5   6   4     2125.91     2102.07     17.22 o
   6   6   4      269.04      282.52      9.03 o
   7   6   4       79.51       78.36      8.31 o
   8   6   4       11.76        3.63      9.51 o
   0   7   4      144.99      152.06     14.59 o
   1   7   4      133.27      126.45      6.12 o
   2   7   4       98.29       85.26      7.31 o
   3   7   4      999.45     1055.24     12.46 o
   4   7   4       20.58       31.32      4.56 o
   5   7   4      184.40      132.18      7.44 o
   6   7   4      158.41      181.18     10.28 o
   7   7   4       52.58       59.92      8.36 o
   0   8   4      297.95      285.45     18.93 o
   1   8   4      427.81      420.90     12.98 o
   2   8   4      265.99      273.37     11.41 o
   3   8   4      361.34      365.13      8.75 o
   4   8   4       53.20       45.84      6.69 o
   5   8   4      772.33      760.57     14.34 o
   6   8   4        0.33        4.07      7.74 o
   7   8   4       63.50       63.15      9.22 o
   0   9   4      111.01      107.73     11.70 o
   1   9   4      149.22      172.44     10.84 o
   2   9   4      249.95      201.15     11.24 o
   3   9   4       69.19       61.30      7.37 o
   4   9   4        1.82        8.25      7.74 o
   5   9   4      104.13      118.51      9.83 o
   6   9   4      140.67      136.41     13.32 o
   0  10   4       94.76       90.04     12.67 o
   1  10   4       49.91       54.08      8.11 o
   2  10   4       43.90       51.42      6.80 o
   3  10   4      262.57      275.40     12.28 o
   4  10   4      426.66      422.87     15.34 o
   0  11   4      222.74      174.33     14.96 o
   1  11   4       68.97       67.68      8.93 o
   2  11   4       50.57       39.45      8.18 o
   1   0   5      370.32      349.45      2.81 o
   2   0   5     2102.33     2114.67     11.62 o
   3   0   5     1189.89     1119.61      7.76 o
   4   0   5     1572.73     1357.61     16.42 o
   5   0   5     1577.92     1561.20     14.99 o
   6   0   5        0.08        6.12      3.57 o
   7   0   5      262.21      307.44     11.97 o
   8   0   5       16.11       27.55      6.49 o
   9   0   5       28.39       39.13     13.35 o
  10   0   5       28.61       22.13     13.36 o
   0   1   5       70.77       59.66      1.56 o
   1   1   5     9140.04     8802.60     32.24 o
   2   1   5     5970.54     5924.22     29.70 o
   3   1   5      423.53      534.74      4.40 o
   4   1   5      664.51      615.64      5.71 o
   5   1   5        4.95        3.57      1.50 o
   6   1   5      668.76      631.89     14.83 o
   7   1   5      281.53      234.00      4.43 o
   8   1   5      390.26      413.29      8.21 o
   9   1   5        0.41        3.30      8.63 o
   0   2   5     4937.58     4909.00     25.42 o
   1   2   5     1429.99     1303.28      5.71 o
   2   2   5     4423.49     4194.43     10.65 o
   3   2   5     5218.25     5374.77     25.67 o
   4   2   5      411.35      462.30      7.72 o
   5   2   5      110.69      111.33      2.77 o
   6   2   5      257.41      243.59     10.30 o
   7   2   5      325.27      364.48      8.63 o
   8   2   5      589.40      570.19     10.27 o
   9   2   5      151.33      153.95      9.41 o
   0   3   5       87.44       92.85      3.42 o
   1   3   5     2054.04     1948.84     12.22 o
   2   3   5     3278.04     3491.50     14.93 o
   3   3   5      772.63      748.49     10.53 o
   4   3   5      654.82      689.45      6.10 o
   5   3   5       35.32       38.85      2.65 o
   6   3   5      776.46      761.22     10.02 o
   7   3   5       90.10       95.46      6.06 o
   8   3   5       37.36       50.11      9.19 o
   9   3   5      205.89      201.08     10.41 o
   0   4   5      631.54      728.38     10.21 o
   1   4   5     1392.05     1492.25     10.63 o
   2   4   5     1502.82     1659.63     10.06 o
   3   4   5      694.11      668.13      6.99 o
   4   4   5      876.71      856.76      7.87 o
   5   4   5     1373.69     1376.58      9.81 o
   6   4   5      471.41      425.64      6.76 o
   7   4   5      316.20      298.06      8.38 o
   8   4   5      290.67      280.26     13.15 o
   9   4   5       59.36       74.32     18.55 o
   0   5   5      187.68      158.97      4.87 o
   1   5   5      105.06      116.97      5.62 o
   2   5   5       20.88       14.20      3.04 o
   3   5   5      364.60      369.48      6.03 o
   4   5   5      221.82      220.83      5.19 o
   5   5   5       33.87       33.94      4.15 o
   6   5   5       69.59       70.38      6.03 o
   7   5   5       24.68       16.94      5.30 o
   8   5   5       11.87       24.33      9.52 o
   9   5   5       56.32       79.91     19.24 o
   0   6   5     2449.47     2482.77     21.86 o
   1   6   5     1057.19     1127.75     14.43 o
   2   6   5     1111.93     1163.74     12.95 o
   3   6   5      384.15      386.22      7.44 o
   4   6   5     2635.80     2438.85     22.43 o
   5   6   5       56.26       49.92      5.03 o
   6   6   5      628.96      579.28     11.91 o
   7   6   5      139.17      115.98      9.08 o
   8   6   5       43.45       46.78     10.30 o
   0   7   5      847.72      887.59     27.15 o
   1   7   5      989.04      960.98     14.51 o
   2   7   5      316.67      298.72      5.97 o
   3   7   5      348.16      322.80      7.94 o
   4   7   5      189.12      166.50      6.15 o
   5   7   5      218.53      210.52      8.31 o
   6   7   5        8.87        8.26      7.35 o
   7   7   5       76.89       77.58      9.00 o
   0   8   5      148.58      164.16     16.23 o
   1   8   5     1115.63     1066.02     18.76 o
   2   8   5      695.38      721.68     13.12 o
   3   8   5      744.33      700.41     12.76 o
   4   8   5      144.07      148.43      8.15 o
   5   8   5       28.86       18.74      5.98 o
   6   8   5       68.71       49.78      8.28 o
   7   8   5        5.62       17.00      8.20 o
   0   9   5      221.03      186.22     13.55 o
   1   9   5     1400.51     1421.32     22.85 o
   2   9   5      268.54      245.57     10.92 o
   3   9   5       31.36       54.67      6.86 o
   4   9   5      203.59      180.57     10.66 o
   5   9   5      164.29      153.25      8.87 o
   6   9   5      113.28      154.81     11.35 o
   0  10   5        0.12        3.53     10.93 o
   1  10   5      196.08      168.58     10.14 o
   2  10   5        1.40        0.00      6.73 o
   3  10   5       74.57       67.03      9.48 o
   4  10   5       18.79       11.53      8.62 o
   0  11   5       79.27       68.13     12.60 o
   1  11   5      134.94      141.93     10.13 o
   2  11   5       72.62       66.12      8.69 o
   0   0   6     4570.26     4517.48     43.66 o
   1   0   6     3078.54     2890.92     13.92 o
   2   0   6    32043.34    29852.67    124.21 o
   3   0   6     1965.33     2146.02     14.64 o
   4   0   6      721.60      728.47     10.56 o
   5   0   6      451.73      426.55      8.13 o
   6   0   6      189.58      177.71      4.81 o
   7   0   6      586.58      566.08      8.97 o
   8   0   6      600.08      603.05     16.57 o
   9   0   6       17.10       17.19     12.35 o
   0   1   6      251.99      275.76      3.32 o
   1   1   6     7039.46     7103.67     24.57 o
   2   1   6     2877.36     2844.68     25.71 o
   3   1   6      102.86      101.22      2.82 o
   4   1   6      367.38      311.75      6.70 o
   5   1   6      935.17      982.87     10.36 o
   6   1   6      167.07      167.29      3.64 o
   7   1   6      112.88      122.55      6.28 o
   8   1   6      185.35      205.95      6.86 o
   9   1   6       30.74       30.97      7.31 o
   0   2   6     1075.44     1269.63      7.85 o
   1   2   6     1127.90     1112.25      7.47 o
   2   2   6     4609.95     4503.05     19.31 o
   3   2   6     3598.61     3376.94     35.71 o
   4   2   6       29.31       21.26      3.48 o
   5   2   6      320.62      330.63      6.68 o
   6   2   6     1465.28     1433.99     15.22 o
   7   2   6      459.80      416.58      8.75 o
   8   2   6       42.13       48.68      6.02 o
   9   2   6      110.29      126.33     12.70 o
   0   3   6     1105.39     1291.89     10.26 o
   1   3   6     2001.83     2096.12     12.68 o
   2   3   6     1639.09     1454.96     15.05 o
   3   3   6     1023.27      980.81     10.08 o
   4   3   6      303.95      302.60      3.79 o
   5   3   6     1382.48     1448.02     11.01 o
   6   3   6      102.33      110.56      5.62 o
   7   3   6      810.81      789.49     13.41 o
   8   3   6       40.52       45.59      6.51 o
   9   3   6       37.70       43.58      7.71 o
   0   4   6     3535.70     3803.60     39.90 o
   1   4   6     4005.59     4112.72     23.22 o
   2   4   6      133.26      117.53      4.90 o
   3   4   6      343.17      346.27      7.26 o
   4   4   6      914.27      949.48      8.18 o
   5   4   6      317.45      304.85      7.45 o
   6   4   6       52.78       60.86      5.37 o
   7   4   6       71.48       80.97      5.97 o
   8   4   6       16.86       19.43      8.20 o
   9   4   6       85.08      104.56     19.37 o
   0   5   6      358.55      451.62     20.89 o
   1   5   6      296.01      293.96      9.45 o
   2   5   6      162.83      194.34      5.64 o
   3   5   6      425.10      429.78      6.52 o
   4   5   6      609.12      625.29      7.76 o
   5   5   6      350.31      371.30      7.43 o
   6   5   6       31.33       32.00      5.47 o
   7   5   6       95.91       81.41      6.44 o
   8   5   6       87.99      110.50     11.64 o
   0   6   6      863.15      905.76     13.78 o
   1   6   6       28.73       26.96      4.90 o
   2   6   6      307.12      328.74     10.16 o
   3   6   6      253.88      259.28      6.02 o
   4   6   6     2389.47     2549.14     19.61 o
   5   6   6      305.38      249.81      7.32 o
   6   6   6       82.88       76.16      6.73 o
   7   6   6       73.00       87.07      6.88 o
   8   6   6      112.42      137.64     12.94 o
   0   7   6        4.42        2.87     10.62 o
   1   7   6      378.08      383.37      9.97 o
   2   7   6      570.65      537.94      9.31 o
   3   7   6     1901.14     1971.70     16.72 o
   4   7   6      493.88      469.87     10.89 o
   5   7   6      434.00      393.58     10.30 o
   6   7   6      189.96      173.09     10.35 o
   7   7   6      140.53      140.71     10.10 o
   0   8   6      482.28      480.03     23.13 o
   1   8   6      382.45      363.72     14.93 o
   2   8   6     1366.16     1372.29     15.00 o
   3   8   6      227.05      226.86      7.60 o
   4   8   6      144.82      142.71      8.00 o
   5   8   6       22.75       24.28      6.16 o
   6   8   6        7.80       15.16      7.87 o
   7   8   6       17.44       13.49      8.16 o
   0   9   6        0.36        0.00     12.75 o
   1   9   6      507.29      503.57     15.03 o
   2   9   6       58.15       73.55      7.16 o
   3   9   6       56.55       65.93      7.03 o
   4   9   6      193.08      200.29      9.47 o
   5   9   6      116.52      123.14     10.33 o
   6   9   6       24.05       20.42      8.61 o
   0  10   6      330.23      360.57     17.44 o
   1  10   6      111.29      111.85     10.40 o
   2  10   6       47.68       51.57      7.38 o
   3  10   6       15.35        9.31      8.30 o
   4  10   6        9.70        6.17      8.48 o
   0  11   6       89.06       75.96     12.85 o
   1  11   6      100.18       99.03      8.11 o
   2  11   6      139.78      162.33     10.36 o
   1   0   7       45.86       30.93      1.65 o
   2   0   7     2066.68     1925.75     13.17 o
   3   0   7       37.38       43.27      2.04 o
   4   0   7      617.16      616.25      8.70 o
   5   0   7      291.41      258.35      8.01 o
   6   0   7       76.44       69.29      3.79 o
   7   0   7        0.42        6.62      4.56 o
   8   0   7      618.50      545.94     16.15 o
   9   0   7       66.84       79.17     14.87 o
   0   1   7      818.16      878.10      8.99 o
   1   1   7    18246.27    17273.10     24.18 o
   2   1   7      766.91      781.88      8.97 o
   3   1   7      460.84      432.02      5.12 o
   4   1   7     1825.19     1893.59     13.15 o
   5   1   7      784.07      795.17     24.99 o
   6   1   7       48.27       42.29      8.75 o
   7   1   7     1033.66      937.46     16.06 o
   8   1   7      186.72      194.99      7.45 o
   9   1   7      111.20      125.49      9.03 o
   0   2   7     9152.38     8764.85     28.12 o
   1   2   7     5240.64     5024.84     23.02 o
   2   2   7     1327.19     1520.94      7.32 o
   3   2   7     5974.62     6141.20     21.79 o
   4   2   7     1740.65     1716.57     14.52 o
   5   2   7       58.31       70.49     13.29 o
   6   2   7      725.31      759.39     12.91 o
   7   2   7      504.64      478.98     14.05 o
   8   2   7      115.29      129.14      9.20 o
   9   2   7       82.68       73.10      8.40 o
   0   3   7     1065.95     1029.43      8.43 o
   1   3   7      486.21      542.18      5.85 o
   2   3   7      141.83      133.28      8.03 o
   3   3   7     1188.27     1141.48     10.56 o
   4   3   7      349.85      457.13      4.58 o
   5   3   7     1148.17     1081.38     42.19 o
   6   3   7      165.93      156.00      6.19 o
   7   3   7      845.24      896.93     21.27 o
   8   3   7       96.75      114.51      9.64 o
   9   3   7      193.00      187.20     10.47 o
   0   4   7      352.07      428.29     10.61 o
   1   4   7     5450.29     5726.95     29.97 o
   2   4   7       44.47       30.71      3.39 o
   3   4   7     2617.77     2824.17     23.44 o
   4   4   7      360.24      341.67      5.86 o
   5   4   7      692.19      691.75      6.99 o
   6   4   7      504.87      508.44     10.11 o
   7   4   7      125.60      116.87      6.61 o
   8   4   7       18.64       41.59     16.26 o
   9   4   7      226.53      283.40     24.65 o
   0   5   7      771.31      834.72     12.76 o
   1   5   7      522.83      517.29      5.59 o
   2   5   7      452.79      501.21      7.49 o
   3   5   7     1303.00     1282.54     10.15 o
   4   5   7     1036.55     1130.50     10.10 o
   5   5   7      174.95      212.85      6.15 o
   6   5   7      491.81      484.84     13.47 o
   7   5   7       82.38       78.83      6.38 o
   8   5   7      187.30      214.25     13.93 o
   0   6   7      742.01      693.10     19.11 o
   1   6   7      213.55      224.35      7.67 o
   2   6   7     1004.94      990.77     12.29 o
   3   6   7      400.50      406.02      9.45 o
   4   6   7      355.24      327.67      8.03 o
   5   6   7       78.14       80.02      5.48 o
   6   6   7       60.32       58.58      6.37 o
   7   6   7       33.69       32.58      6.17 o
   8   6   7       46.10       48.60     11.15 o
   0   7   7       29.99       60.66     12.51 o
   1   7   7      661.07      650.06     16.02 o
   2   7   7      786.12      752.00     11.83 o
   3   7   7     1209.61     1261.00     16.35 o
   4   7   7      654.66      683.93     16.24 o
   5   7   7      173.55      166.99      6.95 o
   6   7   7      456.21      455.36     11.64 o
   7   7   7      150.05      128.58      9.95 o
   0   8   7       11.30        9.75     11.82 o
   1   8   7       20.51       14.31      8.75 o
   2   8   7      108.98      102.58      6.21 o
   3   8   7      182.14      186.50      7.21 o
   4   8   7       51.72       54.35      6.76 o
   5   8   7      122.60      132.07      7.94 o
   6   8   7      108.35      127.28     10.01 o
   7   8   7       59.46       74.80      9.37 o
   0   9   7        6.00       12.60     13.39 o
   1   9   7      117.02      102.29      9.92 o
   2   9   7      144.51      134.07      8.21 o
   3   9   7      223.16      258.28      8.45 o
   4   9   7       13.02       25.59      7.00 o
   5   9   7      109.78      117.26     10.36 o
   6   9   7      127.62      142.26     11.20 o
   0  10   7       87.49       84.82     12.21 o
   1  10   7      172.67      185.81      9.73 o
   2  10   7       11.43       16.22      6.97 o
   3  10   7       57.54       63.48      9.46 o
   4  10   7      469.59      491.34     19.26 o
   0  11   7       85.50       99.22     13.42 o
   1  11   7       15.74       17.08      6.85 o
   2  11   7       94.08      110.37      8.04 o
   0   0   8      257.37      328.66      5.75 o
   1   0   8     4006.31     3859.05     27.68 o
   2   0   8      610.98      605.57      4.83 o
   3   0   8       21.22       38.15      2.04 o
   4   0   8     1962.03     1909.74     11.42 o
   5   0   8       20.16        7.29      2.28 o
   6   0   8       10.53        6.88      2.80 o
   7   0   8      756.21      744.75     25.37 o
   8   0   8        0.63        3.75     10.28 o
   9   0   8       24.52       12.98      7.81 o
   0   1   8     1430.21     1517.60     11.96 o
   1   1   8     5665.28     5387.05     24.06 o
   2   1   8     2637.09     2597.35     14.04 o
   3   1   8      935.52     1073.53      6.97 o
   4   1   8      672.25      625.77      6.59 o
   5   1   8      541.12      508.84     13.76 o
   6   1   8     1240.04     1160.32     11.30 o
   7   1   8      404.89      399.05     12.23 o
   8   1   8       15.18       20.54      5.44 o
   9   1   8       25.59       26.10      7.31 o
   0   2   8    10812.97    10913.40     55.01 o
   1   2   8      834.32      752.35      4.64 o
   2   2   8     1836.67     1726.32     10.59 o
   3   2   8     3158.08     3204.25     14.48 o
   4   2   8       42.78       62.94      3.01 o
   5   2   8     1047.49      933.85     30.54 o
   6   2   8       55.77       76.26     16.08 o
   7   2   8      905.48      889.95     24.03 o
   8   2   8      371.83      308.05      9.14 o
   9   2   8       70.72       77.08      8.63 o
   0   3   8      619.24      818.16      7.75 o
   1   3   8      763.55      752.73      6.76 o
   2   3   8     4213.00     4416.85     23.48 o
   3   3   8     1187.59     1185.96     16.14 o
   4   3   8      313.68      372.67      7.73 o
   5   3   8      968.54      971.21     12.92 o
   6   3   8      179.77      201.50      7.38 o
   7   3   8      959.57      986.68     14.93 o
   8   3   8       60.47       47.31      8.65 o
   9   3   8       97.31      103.64      9.26 o
   0   4   8     3392.59     3653.44     23.25 o
   1   4   8      418.29      418.09      7.41 o
   2   4   8     1149.59     1174.98     13.87 o
   3   4   8      564.68      666.90      8.53 o
   4   4   8       78.51       78.84      3.72 o
   5   4   8      200.45      185.97      4.03 o
   6   4   8       95.16       82.74      5.91 o
   7   4   8      289.28      294.53      9.02 o
   8   4   8       18.27       27.57     15.10 o
   9   4   8       16.39        9.73     15.83 o
   0   5   8      530.47      600.08     19.12 o
   1   5   8     1011.96     1044.03      8.60 o
   2   5   8       68.00       76.00      4.55 o
   3   5   8      909.58      990.31     11.59 o
   4   5   8      763.94      818.83      9.79 o
   5   5   8      104.01       86.61      4.85 o
   6   5   8       95.62       91.62      6.58 o
   7   5   8       13.18       11.11      5.43 o
   8   5   8      181.78      148.97     14.91 o
   0   6   8       21.08       15.32      4.57 o
   1   6   8      793.92      797.83     11.00 o
   2   6   8     1964.99     1895.33     15.09 o
   3   6   8      529.75      523.05      8.65 o
   4   6   8     1683.74     1647.94     15.43 o
   5   6   8      776.94      767.12     17.43 o
   6   6   8       81.03       79.49      6.69 o
   7   6   8      113.07       96.54      7.38 o
   8   6   8       81.23       83.50     11.60 o
   0   7   8      707.80      727.35     20.11 o
   1   7   8      135.48      124.24      6.10 o
   2   7   8      410.73      401.74      9.43 o
   3   7   8      288.00      316.00      8.00 o
   4   7   8        6.80       26.11      5.19 o
   5   7   8       38.40       17.05      4.90 o
   6   7   8      218.51      242.60      9.48 o
   7   7   8       11.78       16.66      7.83 o
   0   8   8      207.10      232.72     17.98 o
   1   8   8       90.22       88.87      6.16 o
   2   8   8      401.12      412.28     10.01 o
   3   8   8      137.58      120.68      6.46 o
   4   8   8      138.85      111.60      7.63 o
   5   8   8       21.55       13.92      5.86 o
   6   8   8       26.92       37.68      8.51 o
   0   9   8      539.44      515.02     26.02 o
   1   9   8       12.31       16.09      7.48 o
   2   9   8       45.91       26.34      6.55 o
   3   9   8      452.25      457.17     10.58 o
   4   9   8      450.44      472.56     12.53 o
   5   9   8       60.15       64.23      9.52 o
   0  10   8      302.68      291.08     23.09 o
   1  10   8       49.58       57.46      7.64 o
   2  10   8        7.37        0.00      6.77 o
   3  10   8       86.25       97.51      9.72 o
   4  10   8      480.62      555.08     16.88 o
   0  11   8      184.29      190.87     12.23 o
   1  11   8       86.44       84.84      7.89 o
   2  11   8       41.35       33.74      7.67 o
   1   0   9      353.01      354.51      6.21 o
   2   0   9      283.12      200.76      5.89 o
   3   0   9     2596.15     2776.05     11.97 o
   4   0   9      644.01      662.30     11.54 o
   5   0   9       74.02       73.59      3.76 o
   6   0   9      356.47      342.86      4.68 o
   7   0   9     2293.08     2285.70     24.46 o
   8   0   9        1.45        0.00      9.92 o
   9   0   9        0.88        3.79      7.91 o
   0   1   9     3445.29     3253.84     20.40 o
   1   1   9      445.72      405.77      3.54 o
   2   1   9      580.83      561.07      7.27 o
   3   1   9     1098.66     1192.19      9.72 o
   4   1   9     2287.39     2283.37     17.21 o
   5   1   9       77.57       78.65      3.23 o
   6   1   9      178.93      189.31      4.37 o
   7   1   9       33.44       23.24      6.77 o
   8   1   9      524.12      517.08     11.93 o
   9   1   9       67.26       74.46      8.27 o
   0   2   9     3033.86     2918.83     26.44 o
   1   2   9      114.09      122.01      2.27 o
   2   2   9      238.53      226.51      3.15 o
   3   2   9      350.35      344.84      4.79 o
   4   2   9       23.39       33.30      3.06 o
   5   2   9       67.00      105.21     23.00 o
   6   2   9     1060.09     1046.48     14.81 o
   7   2   9      769.94      772.33     13.92 o
   8   2   9      289.74      280.15      9.01 o
   9   2   9       10.00        7.26      7.25 o
   0   3   9       70.24       95.90      3.99 o
   1   3   9     2225.12     2243.29     15.72 o
   2   3   9     2141.73     2387.79     15.98 o
   3   3   9     6209.08     6496.16     18.55 o
   4   3   9      217.24      251.79      3.67 o
   5   3   9      686.86      699.23     11.95 o
   6   3   9     1075.86      996.98     16.13 o
   7   3   9      306.94      323.62     11.11 o
   8   3   9       65.24       50.00      8.91 o
   9   3   9       70.99       62.57      8.56 o
   0   4   9     4169.57     4301.47     25.26 o
   1   4   9     2654.78     3027.04     18.34 o
   2   4   9        2.67        4.75      3.33 o
   3   4   9      140.29      151.00      4.74 o
   4   4   9      115.94      103.98      3.59 o
   5   4   9      346.85      301.41     10.80 o
   6   4   9      386.14      340.17      8.80 o
   7   4   9      871.29      953.82     17.86 o
   8   4   9      127.06      102.57     10.17 o
   9   4   9       74.92       64.62     17.93 o
   0   5   9       46.88       36.75      5.95 o
   1   5   9      511.29      479.33      8.72 o
   2   5   9      478.13      451.62      8.35 o
   3   5   9      235.52      208.38      6.09 o
   4   5   9      345.33      312.69      6.27 o
   5   5   9       68.44       64.27      4.69 o
   6   5   9      192.90      193.67      7.97 o
   7   5   9       34.75       37.05      6.00 o
   8   5   9       13.73       10.76     15.17 o
   0   6   9       25.81       29.75      4.95 o
   1   6   9      173.92      169.03      4.35 o
   2   6   9       99.69      104.25      5.21 o
   3   6   9      576.57      550.16      8.97 o
   4   6   9      507.02      426.50      8.85 o
   5   6   9     1804.48     1753.19     22.02 o
   6   6   9      231.76      194.68      8.47 o
   7   6   9      170.45      178.35      8.45 o
   8   6   9       24.08       24.57     10.29 o
   0   7   9       33.01       49.65      5.88 o
   1   7   9       13.09       10.64      4.53 o
   2   7   9     1006.97      994.87     13.58 o
   3   7   9      617.85      567.43      9.94 o
   4   7   9      606.06      604.23     10.78 o
   5   7   9       55.28       40.95      5.34 o
   6   7   9        8.34        6.85      6.03 o
   7   7   9        4.47        3.44      6.04 o
   0   8   9      396.34      366.41     21.03 o
   1   8   9      122.09      106.43      6.38 o
   2   8   9      179.81      205.82      8.01 o
   3   8   9      339.08      287.04      8.27 o
   4   8   9      153.06      146.06      8.02 o
   5   8   9       30.92       37.29      8.34 o
   6   8   9      159.44      194.92     11.43 o
   0   9   9        1.85       14.42     12.84 o
   1   9   9      776.71      746.02     16.81 o
   2   9   9        9.88        6.83      5.24 o
   3   9   9       63.96       86.95      6.59 o
   4   9   9      190.72      169.27      9.06 o
   5   9   9      163.46      164.02     11.60 o
   0  10   9      111.88       83.88     11.52 o
   1  10   9      184.56      171.19      9.58 o
   2  10   9       58.45       47.47      7.50 o
   3  10   9      102.46       98.28     10.11 o
   4  10   9       12.53       19.53      7.26 o
   0  11   9       89.57      103.51     10.57 o
   1  11   9       39.56       23.92      7.56 o
   0   0  10     1112.11     1002.22     14.61 o
   1   0  10     7211.21     7037.45     28.81 o
   2   0  10     2288.78     2146.77     16.36 o
   3   0  10     1219.10     1325.77     10.57 o
   4   0  10     1507.48     1545.48     46.30 o
   5   0  10     1102.50     1078.72     21.54 o
   6   0  10       25.53       37.24      6.88 o
   7   0  10        0.05       11.22     11.85 o
   8   0  10      147.81      180.81     15.64 o
   9   0  10        9.23        0.00      8.28 o
   0   1  10     3818.60     3829.98     21.81 o
   1   1  10     1204.21     1090.07      6.75 o
   2   1  10     1875.09     1920.79     15.63 o
   3   1  10       91.69      111.71      2.52 o
   4   1  10      994.50     1014.05     10.85 o
   5   1  10       35.86       46.23      3.42 o
   6   1  10      351.12      343.71      8.39 o
   7   1  10      154.83      175.09     16.91 o
   8   1  10      523.65      544.15     12.29 o
   9   1  10       58.42       52.28      6.57 o
   0   2  10      323.56      287.17      4.20 o
   1   2  10      215.30      226.41      3.43 o
   2   2  10      819.60      815.24      5.96 o
   3   2  10      725.72      689.64      6.31 o
   4   2  10      846.12      951.39     11.82 o
   5   2  10      178.09      195.56      7.35 o
   6   2  10      278.32      289.09     11.03 o
   7   2  10      556.86      514.89     12.01 o
   8   2  10      373.01      374.35     10.09 o
   9   2  10       52.12       59.25     10.99 o
   0   3  10     1191.41     1362.98     13.56 o
   1   3  10     2061.02     2120.44     11.40 o
   2   3  10      379.20      475.85      5.77 o
   3   3  10      246.20      234.97      3.63 o
   4   3  10     2571.47     2442.77     10.46 o
   5   3  10      121.67      118.16      5.10 o
   6   3  10      462.96      420.60     11.30 o
   7   3  10      558.49      573.62     20.70 o
   8   3  10      260.33      285.97     12.97 o
   9   3  10      119.21      129.77     13.09 o
   0   4  10     1174.24     1152.29     13.83 o
   1   4  10     3928.35     3818.67     21.28 o
   2   4  10      237.44      268.07      7.57 o
   3   4  10     1439.35     1560.44     12.33 o
   4   4  10      113.65      138.27      4.18 o
   5   4  10      219.77      161.77      5.07 o
   6   4  10      329.61      316.79      9.61 o
   7   4  10      212.62      209.65      9.11 o
   8   4  10      231.86      263.77     17.28 o
   9   4  10       18.41        9.61      9.66 o
   0   5  10       49.79       60.09      5.62 o
   1   5  10      324.12      387.08      8.14 o
   2   5  10      148.29      142.29      5.68 o
   3   5  10      102.83       84.07      4.69 o
   4   5  10       67.35       61.70      3.98 o
   5   5  10      569.82      579.89      9.06 o
   6   5  10       20.63       18.08      5.62 o
   7   5  10       72.24       89.37      6.84 o
   8   5  10      296.89      344.29     25.29 o
   0   6  10      979.75     1002.58     13.12 o
   1   6  10      925.47      948.35      8.55 o
   2   6  10       46.80       51.58      4.67 o
   3   6  10     1382.39     1458.61     22.32 o
   4   6  10      123.59      142.64      6.27 o
   5   6  10      429.54      405.69     12.02 o
   6   6  10        2.14        4.59      5.88 o
   7   6  10       75.22       97.82      7.52 o
   8   6  10      114.21      120.52     15.25 o
   0   7  10       37.96       41.68      5.15 o
   1   7  10      608.54      620.39     10.85 o
   2   7  10      497.38      463.88     12.52 o
   3   7  10      599.10      573.14     11.66 o
   4   7  10      430.31      401.67      9.30 o
   5   7  10      243.47      290.55      8.31 o
   6   7  10       20.90       18.66      6.20 o
   7   7  10       43.06       44.93      6.71 o
   0   8  10        0.01        5.92      4.65 o
   1   8  10       89.86       92.77      6.31 o
   2   8  10      278.12      297.98      9.06 o
   3   8  10      277.49      271.51      8.22 o
   4   8  10      100.35       94.95      7.41 o
   5   8  10       39.78       44.10      8.36 o
   6   8  10       25.72       34.78      8.55 o
   0   9  10     1176.21     1128.32     24.96 o
   1   9  10       17.13       19.53      7.78 o
   2   9  10        2.31        5.63      5.57 o
   3   9  10      221.38      224.76      8.34 o
   4   9  10      158.73      113.89      8.24 o
   5   9  10      182.80      199.32     11.68 o
   0  10  10       21.54       18.34      9.72 o
   1  10  10       99.27      104.44      9.68 o
   2  10  10      191.51      183.17      9.74 o
   3  10  10      296.77      296.98     10.90 o
   4  10  10      109.14       90.76      9.36 o
   0  11  10        0.00        4.89      8.53 o
   1  11  10      101.92      110.32      8.16 o
   1   0  11      431.92      465.20      8.08 o
   2   0  11    16014.86    16060.27     36.30 o
   3   0  11     1957.00     2100.06     41.22 o
   4   0  11      105.21       93.91      4.23 o
   5   0  11       77.19       57.97      2.84 o
   6   0  11     2313.46     1875.66    128.01 o
   7   0  11        7.59       10.38      8.82 o
   8   0  11      561.73      540.90     22.87 o
   9   0  11        3.90        4.62     11.07 o
   0   1  11       17.84       12.81      2.02 o
   1   1  11     1543.59     1573.06      7.31 o
   2   1  11      539.23      631.57      5.84 o
   3   1  11     6009.35     5907.74     49.82 o
   4   1  11     1646.17     1668.69     17.90 o
   5   1  11      335.91      356.76      5.26 o
   6   1  11       23.37       21.06      2.36 o
   7   1  11     2231.29     2050.74     24.80 o
   8   1  11       33.92       31.23      9.77 o
   9   1  11       32.03       38.70      7.66 o
   0   2  11      704.19      605.43      7.01 o
   1   2  11     7126.61     7109.38     24.46 o
   2   2  11     1375.87     1465.92      8.36 o
   3   2  11     2252.27     2396.01     15.05 o
   4   2  11      737.97      801.39     10.04 o
   5   2  11      673.82      608.53      9.89 o
   6   2  11      247.44      264.70     10.98 o
   7   2  11      182.60      188.58      8.73 o
   8   2  11       55.87       84.26      7.53 o
   9   2  11      165.13      200.48     22.94 o
   0   3  11     6698.30     6445.20     29.27 o
   1   3  11      970.65      983.44      8.34 o
   2   3  11     3757.21     3696.95     20.74 o
   3   3  11       31.72       47.79      3.05 o
   4   3  11      501.57      534.01      8.76 o
   5   3  11      531.58      505.64      8.20 o
   6   3  11      284.65      308.18      8.73 o
   7   3  11      124.68      126.53      9.58 o
   8   3  11      225.83      227.77      9.12 o
   9   3  11        7.89       18.17     10.60 o
   0   4  11       19.15       12.12      4.41 o
   1   4  11      399.49      426.66      6.50 o
   2   4  11     2056.34     2019.92     27.47 o
   3   4  11      873.61      902.77     12.45 o
   4   4  11      317.43      320.75      5.10 o
   5   4  11      195.17      171.40      4.47 o
   6   4  11      353.45      371.93     10.43 o
   7   4  11      457.60      489.47     12.28 o
   8   4  11      198.81      187.50      9.98 o
   9   4  11       74.98       98.01      9.75 o
   0   5  11      110.82       90.20      6.18 o
   1   5  11      754.81      770.32      9.98 o
   2   5  11     1382.42     1347.47     13.94 o
   3   5  11      340.00      312.98      7.05 o
   4   5  11      810.90      792.14     10.08 o
   5   5  11     1264.23     1241.42     13.62 o
   6   5  11      586.27      567.82     11.79 o
   7   5  11       60.52       62.96      6.44 o
   8   5  11      100.96      122.53     19.12 o
   0   6  11      620.92      660.26     20.27 o
   1   6  11       59.47       52.83      3.43 o
   2   6  11      448.25      458.49      9.63 o
   3   6  11      325.96      292.09      9.84 o
   4   6  11      121.78       94.55      5.84 o
   5   6  11      198.06      204.29      8.40 o
   6   6  11      266.88      279.43      9.70 o
   7   6  11      266.81      287.55      9.94 o
   8   6  11      126.88      131.88     13.01 o
   0   7  11       11.27        8.77      4.76 o
   1   7  11      549.27      491.55      8.83 o
   2   7  11      789.33      769.73     12.34 o
   3   7  11      392.78      473.72      9.37 o
   4   7  11      675.68      697.76     11.59 o
   5   7  11      184.47      192.77      9.00 o
   6   7  11       59.81       49.70      6.91 o
   7   7  11        4.74        6.90      6.19 o
   0   8  11      123.49       93.87      6.31 o
   1   8  11      489.92      496.23     10.63 o
   2   8  11       98.53      109.87      7.02 o
   3   8  11      208.68      189.51      8.02 o
   4   8  11      180.05      201.59     11.69 o
   5   8  11       49.12       54.08      7.29 o
   6   8  11       70.89       78.08      7.63 o
   0   9  11      146.78      141.08     12.41 o
   1   9  11      767.62      748.08     14.81 o
   2   9  11      382.84      345.44      9.99 o
   3   9  11      913.16     1006.00     14.50 o
   4   9  11      143.87      161.24      9.01 o
   5   9  11      259.04      251.73     18.65 o
   0  10  11      208.20      216.58     20.91 o
   1  10  11        1.11        2.35      6.76 o
   2  10  11      162.93      175.81      9.70 o
   3  10  11       29.30       27.19      8.67 o
   4  10  11      240.80      280.91     15.95 o
   0  11  11        0.52        0.00     10.52 o
   0   0  12     2441.89     2581.48     30.18 o
   1   0  12      325.74      343.61      5.76 o
   2   0  12     1042.86     1216.40      8.66 o
   3   0  12     3586.80     3710.57     28.52 o
   4   0  12     1925.63     1783.64     39.59 o
   5   0  12     1163.76     1069.99     16.31 o
   6   0  12      114.73      104.26     17.60 o
   7   0  12       17.00       13.68     11.28 o
   8   0  12      141.35      162.62     15.99 o
   9   0  12        0.15        1.44     11.04 o
   0   1  12     5236.49     5315.03     37.01 o
   1   1  12     2728.97     2851.00     14.72 o
   2   1  12     1316.13     1370.85     16.88 o
   3   1  12     1092.45     1160.87     14.08 o
   4   1  12      453.80      465.13      8.84 o
   5   1  12     1314.79     1315.28     10.06 o
   6   1  12      354.61      334.45      7.63 o
   7   1  12      127.70      120.17      9.58 o
   8   1  12       29.58       32.00      8.34 o
   9   1  12      127.95      165.46      9.99 o
   0   2  12     1280.49     1349.77     13.76 o
   1   2  12      917.34      898.90      8.47 o
   2   2  12      623.04      621.86     12.31 o
   3   2  12      418.45      440.35     12.70 o
   4   2  12       81.99       77.54      3.45 o
   5   2  12      331.10      288.07      8.64 o
   6   2  12      391.35      378.83      7.77 o
   7   2  12      148.32      173.83      9.60 o
   8   2  12      262.77      236.67      9.77 o
   9   2  12      235.81      245.64     15.22 o
   0   3  12      101.26      147.90      5.99 o
   1   3  12      304.76      408.63      5.88 o
   2   3  12     1806.20     1945.61     14.70 o
   3   3  12     2017.94     2037.36     13.35 o
   4   3  12      470.70      435.00      6.26 o
   5   3  12      436.02      409.13      9.54 o
   6   3  12      257.82      251.40      8.28 o
   7   3  12      458.43      447.10     14.25 o
   8   3  12      262.93      279.52     11.26 o
   9   3  12      537.64      591.46     21.15 o
   0   4  12     1237.72     1309.93     18.46 o
   1   4  12       68.02       55.96      3.65 o
   2   4  12      166.79      172.86      6.03 o
   3   4  12      460.49      483.36      6.66 o
   4   4  12      147.10      168.61      4.46 o
   5   4  12      324.24      332.91      7.76 o
   6   4  12      337.80      306.46     10.44 o
   7   4  12      866.04      813.26     19.18 o
   8   4  12       15.49       14.40      6.99 o
   9   4  12       29.69       16.85      8.13 o
   0   5  12       33.88       39.27      5.66 o
   1   5  12      605.02      513.01      8.46 o
   2   5  12      135.85      135.64      5.50 o
   3   5  12      284.97      264.08      8.64 o
   4   5  12      496.68      513.30      8.37 o
   5   5  12      595.63      522.85      9.54 o
   6   5  12      103.15      117.50      7.30 o
   7   5  12      282.59      310.79      9.69 o
   8   5  12       62.72       83.13      8.81 o
   0   6  12      304.28      291.94     11.67 o
   1   6  12      333.08      321.11      7.79 o
   2   6  12      610.48      611.53     10.94 o
   3   6  12      673.81      657.26     13.48 o
   4   6  12      986.61      989.46     15.87 o
   5   6  12      192.99      166.95      6.63 o
   6   6  12      373.71      402.91     10.99 o
   7   6  12       19.52       19.27      6.10 o
   8   6  12        8.00       19.72     10.14 o
   0   7  12      608.71      672.89     13.84 o
   1   7  12      407.25      391.58      6.43 o
   2   7  12      679.11      721.42     11.06 o
   3   7  12       33.84       22.60      5.73 o
   4   7  12        5.26        5.85      5.16 o
   5   7  12      179.27      173.38      8.91 o
   6   7  12       12.26       26.58      6.33 o
   7   7  12       69.72       86.35      7.66 o
   0   8  12       14.55       17.27      5.22 o
   1   8  12      307.19      259.86      7.82 o
   2   8  12      743.71      743.48     13.10 o
   3   8  12       93.77       76.05      6.62 o
   4   8  12       34.41       45.21      6.01 o
   5   8  12      168.68      156.81      8.92 o
   6   8  12       30.00       18.93      6.95 o
   0   9  12       53.30       71.84     11.19 o
   1   9  12      372.82      358.10     11.36 o
   2   9  12        4.11        7.96      5.65 o
   3   9  12      426.82      462.27     10.76 o
   4   9  12      164.60      171.99      9.28 o
   5   9  12       68.86       45.92      9.20 o
   0  10  12       44.25       26.68     10.56 o
   1  10  12       67.35       67.09      7.89 o
   2  10  12      184.32      198.71      9.06 o
   3  10  12        9.45        7.92      8.36 o
   1   0  13      164.05      168.47      5.87 o
   2   0  13     6056.05     6012.04     19.77 o
   3   0  13        1.97       15.04      2.45 o
   4   0  13     1413.20     1370.17     23.62 o
   5   0  13      217.16      205.08     39.06 o
   6   0  13      344.44      370.28     18.61 o
   7   0  13      158.00      183.05     16.11 o
   8   0  13       44.86       29.59     12.01 o
   9   0  13      229.40      200.65     17.35 o
   0   1  13       40.66       54.69      3.63 o
   1   1  13      742.06      747.42      8.15 o
   2   1  13     1532.01     1637.74     76.98 o
   3   1  13     1504.46     1649.11      9.32 o
   4   1  13      198.09      211.92      9.25 o
   5   1  13      486.52      481.04      9.04 o
   6   1  13      105.18      120.19      4.08 o
   7   1  13      123.89      114.05      7.52 o
   8   1  13       78.89       80.85      9.62 o
   9   1  13        8.11        2.80      8.39 o
   0   2  13      734.12      923.62     13.44 o
   1   2  13     2566.85     2495.36     31.67 o
   2   2  13      502.34      584.29      6.20 o
   3   2  13        1.39        7.14      3.57 o
   4   2  13       23.74       30.79      3.09 o
   5   2  13      735.16      770.22     14.30 o
   6   2  13      493.71      494.54      8.74 o
   7   2  13      528.87      527.65     12.65 o
   8   2  13       20.14       44.95      7.17 o
   9   2  13       30.51       40.12      8.14 o
   0   3  13      300.22      270.14      7.48 o
   1   3  13     7250.95     7094.44     51.10 o
   2   3  13      800.75      884.29      8.19 o
   3   3  13      189.47      200.28      5.09 o
   4   3  13      216.15      213.15      4.91 o
   5   3  13      457.71      480.55     15.78 o
   6   3  13       13.63       21.21      6.08 o
   7   3  13      147.27      147.53     10.29 o
   8   3  13      304.82      318.69     15.10 o
   9   3  13      132.75      137.09     13.82 o
   0   4  13       21.42       28.74      4.96 o
   1   4  13       42.21       44.24      3.66 o
   2   4  13      424.29      420.07      8.29 o
   3   4  13      893.69      939.87     11.67 o
   4   4  13      180.23      160.40      4.69 o
   5   4  13      190.84      199.01      7.36 o
   6   4  13       84.05       75.58      6.76 o
   7   4  13      105.89      141.94     10.80 o
   8   4  13      116.00      114.24      9.61 o
   0   5  13     1681.22     1711.64     20.11 o
   1   5  13      478.78      508.78     11.31 o
   2   5  13       50.73       48.94      5.09 o
   3   5  13      377.00      336.87      8.85 o
   4   5  13      822.68      775.76     11.80 o
   5   5  13      941.21      988.91     12.41 o
   6   5  13      388.43      366.73     10.07 o
   7   5  13       82.95      100.51      7.15 o
   8   5  13       37.26       31.37      7.78 o
   0   6  13      558.71      515.80     14.76 o
   1   6  13     1162.33     1271.11     13.81 o
   2   6  13      667.87      702.76     10.65 o
   3   6  13      186.34      180.26      8.76 o
   4   6  13        9.13        8.23      5.78 o
   5   6  13      416.17      417.50     11.03 o
   6   6  13      642.16      614.80     13.08 o
   7   6  13       40.42       43.37      6.02 o
   8   6  13       71.20       90.56     12.61 o
   0   7  13        0.40        3.17      4.62 o
   1   7  13      770.89      747.82      8.64 o
   2   7  13      170.43      177.71      6.37 o
   3   7  13       30.19       29.30      5.79 o
   4   7  13      260.10      254.04      9.16 o
   5   7  13      123.02      125.34      8.11 o
   6   7  13       40.29       33.89      6.65 o
   7   7  13      102.34      107.09      8.05 o
   0   8  13       99.54       82.33      6.55 o
   1   8  13       43.47       37.35      5.27 o
   2   8  13      953.30     1009.76     13.83 o
   3   8  13      119.92      102.24      8.40 o
   4   8  13      321.22      297.65      9.12 o
   5   8  13      197.05      192.56      9.58 o
   6   8  13      131.96      150.92      9.13 o
   0   9  13       50.96       39.92     10.42 o
   1   9  13      760.02      721.39     14.86 o
   2   9  13      216.20      226.42      8.10 o
   3   9  13      438.64      418.63     10.41 o
   4   9  13       20.72       15.50      6.73 o
   5   9  13      107.84      111.48     10.50 o
   0  10  13       11.68       15.24      9.68 o
   1  10  13       26.92       21.75      7.10 o
   2  10  13       29.75       29.89      7.36 o
   3  10  13       78.36       89.38      8.82 o
   0   0  14     2402.01     2316.81     63.68 o
   1   0  14     1639.35     1717.24     26.69 o
   2   0  14     1391.32     1303.94     21.66 o
   3   0  14      562.15      536.29      8.16 o
   4   0  14       14.05       11.19      3.62 o
   5   0  14       20.48       27.89      8.03 o
   6   0  14      211.62      194.42     15.77 o
   7   0  14      623.71      563.89     23.10 o
   8   0  14        4.60        0.00     10.95 o
   9   0  14        0.17        3.61     11.72 o
   0   1  14     4080.75     4506.80     34.53 o
   1   1  14     2422.39     2562.68     13.08 o
   2   1  14     6854.32     7326.72     28.54 o
   3   1  14        2.98        6.16      1.58 o
   4   1  14     1797.81     1581.44     17.23 o
   5   1  14     1324.87     1402.61     10.17 o
   6   1  14       45.58       38.62      6.23 o
   7   1  14       29.62       47.35      8.70 o
   8   1  14       19.20       21.37      8.55 o
   9   1  14       26.24       13.85      8.86 o
   0   2  14      211.39      225.75     11.35 o
   1   2  14     5387.12     5277.59     25.79 o
   2   2  14     3322.40     3456.38     19.06 o
   3   2  14     2578.73     2675.49     25.06 o
   4   2  14       59.71       61.02      2.96 o
   5   2  14      543.71      543.42     42.11 o
   6   2  14      603.50      611.23      9.71 o
   7   2  14       88.23       86.47      7.89 o
   8   2  14      519.67      559.68     17.52 o
   9   2  14       66.34       54.69     10.10 o
   0   3  14      724.06      871.13     12.11 o
   1   3  14     1476.77     1482.85     12.17 o
   2   3  14      714.00      780.51      8.95 o
   3   3  14     1172.85     1071.56     12.93 o
   4   3  14      199.16      232.76      7.23 o
   5   3  14     1331.68     1322.30     21.27 o
   6   3  14     1112.55     1096.80     15.18 o
   7   3  14      199.63      191.70     11.30 o
   8   3  14      135.53      176.38     12.96 o
   9   3  14      131.40      140.03     14.11 o
   0   4  14      106.44      125.90      6.54 o
   1   4  14      372.04      387.97      7.29 o
   2   4  14      186.21      189.22      6.38 o
   3   4  14     1539.70     1452.44     18.70 o
   4   4  14     2345.48     2288.99     24.56 o
   5   4  14      471.70      443.41     20.40 o
   6   4  14      165.53      135.85      8.51 o
   7   4  14       33.18       30.39      8.68 o
   8   4  14      271.35      280.04     11.80 o
   0   5  14      117.96      115.78      7.03 o
   1   5  14      105.28      106.79      4.87 o
   2   5  14      702.69      678.85     11.24 o
   3   5  14     1187.86     1163.16     27.80 o
   4   5  14       18.01       20.07      5.62 o
   5   5  14      164.59      143.48      6.87 o
   6   5  14      415.14      348.05     10.03 o
   7   5  14      220.46      224.55     13.15 o
   8   5  14       48.31       76.50      8.86 o
   0   6  14      155.45      150.32      8.23 o
   1   6  14       26.13       44.92      5.20 o
   2   6  14      538.73      566.55      9.98 o
   3   6  14      951.01      989.43     16.30 o
   4   6  14      273.89      235.86      8.35 o
   5   6  14      449.94      482.46     11.62 o
   6   6  14      227.02      247.17      8.65 o
   7   6  14       71.41       77.33      7.68 o
   0   7  14       97.61       97.50      8.08 o
   1   7  14      659.36      658.14      9.32 o
   2   7  14     1226.28     1215.00     14.78 o
   3   7  14      111.45      110.06      6.49 o
   4   7  14      706.95      719.40     12.57 o
   5   7  14      108.02      131.10      7.39 o
   6   7  14       14.42        9.62      5.71 o
   7   7  14       33.72       35.89      6.38 o
   0   8  14      192.84      195.43     12.80 o
   1   8  14       21.36       28.46      5.23 o
   2   8  14      696.79      690.06     16.44 o
   3   8  14      196.44      185.29      7.95 o
   4   8  14      246.46      235.95      7.90 o
   5   8  14      240.46      250.08      9.37 o
   6   8  14       14.81       37.11      6.70 o
   0   9  14      189.05      173.93     32.80 o
   1   9  14      140.51      142.16      8.83 o
   2   9  14       28.67       28.54      5.67 o
   3   9  14       46.91       59.53      7.16 o
   4   9  14      168.87      162.69      8.26 o
   5   9  14      106.08      111.20      9.30 o
   0  10  14      212.73      202.58     14.19 o
   1  10  14      222.97      261.92     10.85 o
   2  10  14      341.01      365.53     12.11 o
   3  10  14       68.84       82.47      8.72 o
   1   0  15     1954.00     2050.48     52.70 o
   2   0  15     4018.00     4312.95     37.22 o
   3   0  15      646.35      742.80      8.29 o
   4   0  15        8.31        8.18      2.91 o
   5   0  15       85.13       67.50      2.09 o
   6   0  15       65.80       57.32     12.36 o
   7   0  15       14.57       20.98     11.71 o
   8   0  15       91.67       47.08     12.33 o
   9   0  15      121.17      132.14     15.72 o
   0   1  15      550.92      793.21    266.39 o
   1   1  15     1312.98     1444.51      9.97 o
   2   1  15     1712.83     1880.25     12.65 o
   3   1  15        2.12        2.42      1.75 o
   4   1  15       32.26       44.44      2.87 o
   5   1  15      104.39      113.26      5.21 o
   6   1  15      746.74      747.68     13.98 o
   7   1  15     1322.59     1307.41     18.61 o
   8   1  15       53.88       50.06      9.65 o
   9   1  15       90.57       83.38     10.53 o
   0   2  15     4123.32     4026.56     39.89 o
   1   2  15       52.67       74.40      4.29 o
   2   2  15      506.56      540.94     10.22 o
   3   2  15     2557.49     2653.08     17.38 o
   4   2  15      522.24      504.69      7.23 o
   5   2  15      978.48      890.62     15.59 o
   6   2  15       97.34       98.01      5.46 o
   7   2  15      157.70      122.77     11.43 o
   8   2  15      278.07      302.09     11.26 o
   9   2  15      184.43      170.57     12.60 o
   0   3  15      122.86      104.95      9.47 o
   1   3  15     1327.62     1304.96     13.48 o
   2   3  15      124.21      174.92      6.51 o
   3   3  15     1215.37     1165.75     14.75 o
   4   3  15     1989.53     1839.21     14.21 o
   5   3  15      117.60      161.17     56.62 o
   6   3  15       21.72       23.25      6.03 o
   7   3  15      357.18      368.76     11.96 o
   8   3  15      109.49      122.28      8.89 o
   9   3  15       54.23       96.71     13.36 o
   0   4  15     2644.16     2705.90     27.61 o
   1   4  15      722.61      736.43     10.46 o
   2   4  15     1285.12     1160.09     13.66 o
   3   4  15      696.82      672.83     15.38 o
   4   4  15      651.32      638.89      8.84 o
   5   4  15      811.48      781.32     22.46 o
   6   4  15      410.49      381.60     10.84 o
   7   4  15      206.47      187.92     16.23 o
   8   4  15      138.52      171.75     11.89 o
   0   5  15     1254.28     1159.53     16.27 o
   1   5  15      230.16      216.44      5.96 o
   2   5  15      815.88      730.46     11.74 o
   3   5  15      566.83      520.26     10.38 o
   4   5  15     2294.97     2199.43     22.96 o
   5   5  15      907.11      910.17     17.19 o
   6   5  15      499.10      512.56     11.57 o
   7   5  15       67.86       74.83      9.60 o
   8   5  15       20.00       32.18      7.88 o
   0   6  15      145.26      140.42      8.24 o
   1   6  15      690.90      675.76     10.83 o
   2   6  15      116.93      135.10      8.77 o
   3   6  15      779.41      852.29     13.70 o
   4   6  15      220.18      189.38      7.94 o
   5   6  15      253.80      223.42      9.14 o
   6   6  15       69.27       73.66      6.61 o
   7   6  15       66.31       84.26      8.00 o
   0   7  15     1827.59     1735.91     27.62 o
   1   7  15      395.77      359.37      7.08 o
   2   7  15      316.98      337.67      9.10 o
   3   7  15      236.15      232.17      9.14 o
   4   7  15      426.13      433.90     10.11 o
   5   7  15        3.90        6.20      5.78 o
   6   7  15      117.67      128.97      7.85 o
   7   7  15      123.24      138.94      9.34 o
   0   8  15       57.98       60.82     10.53 o
   1   8  15      450.66      454.56      9.94 o
   2   8  15      607.70      583.11     11.25 o
   3   8  15      194.27      202.20      8.25 o
   4   8  15      101.57      137.43      7.98 o
   5   8  15      151.49      182.24      8.73 o
   6   8  15       53.78       42.07      6.93 o
   0   9  15     1088.43     1031.11     62.87 o
   1   9  15      127.11      172.47      9.33 o
   2   9  15      232.09      228.47      8.35 o
   3   9  15      133.31      137.89      9.67 o
   4   9  15       59.09       89.95      8.70 o
   5   9  15      340.88      373.80     13.08 o
   0  10  15       76.18       82.86     11.79 o
   1  10  15       54.03       63.45      8.12 o
   2  10  15       26.27       28.68      7.02 o
   3  10  15      113.29       99.58      8.97 o
   0   0  16     1109.20      979.70     19.23 o
   1   0  16     1495.41     1445.83     38.32 o
   2   0  16     3444.83     3400.10     23.89 o
   3   0  16     1710.46     1642.20     13.25 o
   4   0  16      421.00      455.75      8.67 o
   5   0  16      472.57      426.41      5.46 o
   6   0  16      514.77      533.77     22.66 o
   7   0  16        4.95        8.16     11.25 o
   8   0  16        0.16        0.00     12.21 o
   9   0  16        3.85        1.92     12.11 o
   0   1  16     1697.39     1590.93     17.55 o
   1   1  16     2293.75     2353.65     32.38 o
   2   1  16     1051.54     1114.39     18.70 o
   3   1  16      383.89      440.19      6.47 o
   4   1  16      573.94      565.91      7.26 o
   5   1  16      183.68      194.24      5.78 o
   6   1  16     1038.62      987.90     20.76 o
   7   1  16      185.99      178.88     12.89 o
   8   1  16        0.76        0.63      8.60 o
   9   1  16       46.60       77.43     10.80 o
   0   2  16       81.41      127.65      6.98 o
   1   2  16      943.96     1043.18     12.08 o
   2   2  16      387.02      392.41      6.45 o
   3   2  16      263.41      280.56      9.67 o
   4   2  16     1623.82     1558.44     23.97 o
   5   2  16      112.99      118.44      9.44 o
   6   2  16      394.86      376.26      8.35 o
   7   2  16      449.27      439.88     13.10 o
   8   2  16      133.07      139.47      9.21 o
   9   2  16       21.12       18.18      9.01 o
   0   3  16      117.70      118.69      7.66 o
   1   3  16      226.85      228.90      5.84 o
   2   3  16      319.56      329.51      9.11 o
   3   3  16      117.52       94.88      5.09 o
   4   3  16      497.93      499.66     10.14 o
   5   3  16      108.20      165.97     34.79 o
   6   3  16       92.34       87.55      6.50 o
   7   3  16      153.43      146.09      9.14 o
   8   3  16      271.66      241.26     11.04 o
   0   4  16      154.76      195.38      7.79 o
   1   4  16      476.18      495.26      8.30 o
   2   4  16      126.51      127.42      5.25 o
   3   4  16      938.86      926.97     12.27 o
   4   4  16      310.69      279.50      4.42 o
   5   4  16       47.11       46.70     10.16 o
   6   4  16      121.54      114.26      8.24 o
   7   4  16      100.92      100.22     10.02 o
   8   4  16       49.52       65.08      8.30 o
   0   5  16     1019.57     1067.55     19.74 o
   1   5  16      317.18      298.71      6.78 o
   2   5  16      104.28      109.99      8.95 o
   3   5  16      885.77      874.73     12.91 o
   4   5  16      228.81      267.63     11.00 o
   5   5  16      272.32      274.84     11.16 o
   6   5  16       48.13       54.40      7.35 o
   7   5  16       35.36       37.58      9.06 o
   8   5  16      203.61      208.81     11.42 o
   0   6  16      152.00      152.98      8.70 o
   1   6  16      434.54      423.20      9.16 o
   2   6  16     1611.81     1635.63     18.44 o
   3   6  16     1641.42     1557.32     18.09 o
   4   6  16       21.71       22.39      5.49 o
   5   6  16      266.97      316.87     12.24 o
   6   6  16      142.11      155.46      8.40 o
   7   6  16       42.54       44.86      8.42 o
   0   7  16      203.89      213.17     12.43 o
   1   7  16      292.01      297.82      8.80 o
   2   7  16      768.80      796.04     12.59 o
   3   7  16      564.10      583.05     12.72 o
   4   7  16      124.76      109.62      7.57 o
   5   7  16      154.94      113.89      7.29 o
   6   7  16       54.93       38.89      6.46 o
   7   7  16       97.17      100.78      8.89 o
   0   8  16     1207.24     1245.37     28.66 o
   1   8  16      568.05      537.46     10.69 o
   2   8  16      251.53      232.57      8.18 o
   3   8  16      491.41      476.93     10.95 o
   4   8  16       39.01       35.23      5.99 o
   5   8  16      273.65      302.82     10.22 o
   6   8  16      126.37      136.50      8.30 o
   0   9  16      235.44      259.34     14.99 o
   1   9  16        7.47        7.01      6.67 o
   2   9  16      319.22      279.63      9.22 o
   3   9  16      112.74       99.82      8.15 o
   4   9  16      479.80      482.76     13.89 o
   0  10  16      479.47      503.55     19.52 o
   1  10  16      293.72      297.97     11.60 o
   2  10  16       15.38       18.70      6.92 o
   3  10  16       19.64       18.61      7.60 o
   1   0  17      954.21      887.40     33.69 o
   2   0  17     1852.46     1866.41     14.65 o
   3   0  17       20.06       10.26      3.27 o
   4   0  17     2059.66     2061.44     18.03 o
   5   0  17      112.05      104.90      5.90 o
   6   0  17      193.11      235.63     18.41 o
   7   0  17       35.11       46.57     13.47 o
   8   0  17        0.01        0.00     12.53 o
   9   0  17      143.76      131.73     16.94 o
   0   1  17      120.67      232.41    110.94 o
   1   1  17      363.65      366.44     11.28 o
   2   1  17      464.43      499.57      6.77 o
   3   1  17     1150.55     1081.85      8.44 o
   4   1  17      791.78      826.75      9.01 o
   5   1  17      172.98      175.36      6.53 o
   6   1  17      176.84      208.36     12.36 o
   7   1  17      113.36      123.57     11.29 o
   8   1  17        5.51       13.21      9.14 o
   9   1  17      127.85      139.81     12.35 o
   0   2  17      189.90      251.07      8.63 o
   1   2  17      991.05      962.40     12.14 o
   2   2  17      247.60      261.58      5.72 o
   3   2  17      296.98      290.18      6.52 o
   4   2  17      208.81      188.63      6.48 o
   5   2  17      297.88      291.12     10.04 o
   6   2  17      747.65      647.96     10.48 o
   7   2  17      108.89      106.00      8.41 o
   8   2  17       96.77      144.18      9.32 o
   9   2  17       67.95       67.98     10.76 o
   0   3  17     2945.82     2726.80     37.05 o
   1   3  17      528.90      498.56     12.91 o
   2   3  17      211.30      210.38      7.54 o
   3   3  17      114.93       88.44      4.53 o
   4   3  17      258.55      245.27      5.49 o
   5   3  17     1256.10     1237.65     21.95 o
   6   3  17      635.62      585.65     15.44 o
   7   3  17      291.05      295.58     11.34 o
   8   3  17      265.34      267.32     11.61 o
   0   4  17     1106.07     1007.99     14.73 o
   1   4  17       30.13       35.72      4.28 o
   2   4  17       84.58       70.02      4.72 o
   3   4  17      610.63      587.98     10.46 o
   4   4  17      194.86      176.96      6.62 o
   5   4  17      267.78      263.76     12.33 o
   6   4  17      200.90      207.53     12.32 o
   7   4  17      134.70      144.46     11.04 o
   8   4  17      146.47      165.94     10.34 o
   0   5  17      408.66      380.30     12.15 o
   1   5  17     1203.54     1214.57     14.91 o
   2   5  17     1579.25     1505.17     16.62 o
   3   5  17      314.59      365.06      9.38 o
   4   5  17      230.11      203.21      7.51 o
   5   5  17      804.57      767.05     16.20 o
   6   5  17      318.14      328.17     11.29 o
   7   5  17       46.54       55.54      9.61 o
   8   5  17       67.97       74.63      9.18 o
   0   6  17      102.15      107.54      8.19 o
   1   6  17      833.24      792.68     11.91 o
   2   6  17      708.03      632.98     15.67 o
   3   6  17     1582.80     1490.44     25.70 o
   4   6  17      109.50       86.57      6.61 o
   5   6  17       75.29       85.24      8.91 o
   6   6  17       14.09       19.76      6.41 o
   7   6  17       54.62       42.03      8.31 o
   0   7  17      454.92      454.50     16.25 o
   1   7  17      184.56      207.42      7.80 o
   2   7  17     1372.37     1367.15     18.35 o
   3   7  17      146.44      152.65      8.36 o
   4   7  17      333.62      303.64     10.05 o
   5   7  17       15.68       36.59      7.15 o
   6   7  17       12.26        7.70      6.05 o
   0   8  17      802.53      777.36     30.92 o
   1   8  17      606.82      597.08     11.23 o
   2   8  17      246.72      258.66      7.85 o
   3   8  17      202.73      186.76      8.09 o
   4   8  17       33.85       36.06      5.98 o
   5   8  17       16.50       10.38      6.35 o
   0   9  17      163.78      178.32     13.64 o
   1   9  17      241.82      243.87     10.34 o
   2   9  17       92.53       81.94      7.78 o
   3   9  17       76.19       81.49      7.83 o
   4   9  17       35.47       31.02      7.86 o
   0  10  17        6.50        9.72     10.30 o
   1  10  17      392.04      410.80     14.46 o
   2  10  17       44.92       45.66      7.66 o
   0   0  18      619.17      669.49     17.10 o
   1   0  18      453.70      522.85     48.83 o
   2   0  18      941.59     1104.39     14.55 o
   3   0  18     1420.89     1420.35     22.03 o
   4   0  18      353.36      403.04     15.46 o
   5   0  18      207.10      221.65     16.93 o
   6   0  18      458.52      449.01     21.99 o
   7   0  18      795.90      740.60     27.94 o
   8   0  18       16.44       30.60     13.47 o
   9   0  18      314.57      332.66     21.93 o
   0   1  18      812.84      864.27     14.08 o
   1   1  18       16.98       13.19      5.13 o
   2   1  18       31.77       57.64      9.27 o
   3   1  18     3074.94     3321.33     18.70 o
   4   1  18     1230.24     1346.26     11.30 o
   5   1  18      134.43      180.03     22.45 o
   6   1  18      537.09      500.58     16.29 o
   7   1  18      768.65      707.90     22.50 o
   8   1  18       40.29       55.41     10.45 o
   9   1  18       24.12       32.71      9.93 o
   0   2  18       57.36       86.90      6.60 o
   1   2  18     4012.06     4044.97     24.35 o
   2   2  18      152.50      157.29      5.85 o
   3   2  18      771.94      801.15     11.01 o
   4   2  18      321.24      251.95     12.60 o
   5   2  18      521.22      436.38     11.82 o
   6   2  18     1082.84     1091.28     32.96 o
   7   2  18      129.06      154.41     14.69 o
   8   2  18       30.29       30.96      8.97 o
   0   3  18      262.17      348.05     16.65 o
   1   3  18     2503.20     2465.78     25.55 o
   2   3  18      674.91      719.63     11.68 o
   3   3  18      891.54      890.66     11.85 o
   4   3  18     1082.10     1069.72     13.52 o
   5   3  18     1359.12     1342.03     35.51 o
   6   3  18      407.20      424.04     10.78 o
   7   3  18       97.89       79.18      8.36 o
   8   3  18      216.75      215.25     10.86 o
   0   4  18       47.60       29.39      6.79 o
   1   4  18      355.60      362.42      7.67 o
   2   4  18      484.08      517.55      8.83 o
   3   4  18      286.28      324.07     13.39 o
   4   4  18      586.33      605.32     11.97 o
   5   4  18       50.54       90.45     31.92 o
   6   4  18      799.54      808.87     16.52 o
   7   4  18       57.96       67.35      9.85 o
   8   4  18       51.25       87.13      9.18 o
   0   5  18       10.86        9.81      5.77 o
   1   5  18      105.09      104.72      5.89 o
   2   5  18      182.76      178.55      8.65 o
   3   5  18      829.98      858.03     13.27 o
   4   5  18       37.74       32.86      5.17 o
   5   5  18       19.32       23.33      8.96 o
   6   5  18      419.81      422.68     12.35 o
   7   5  18       33.07       43.35      9.59 o
   0   6  18     1902.39     1733.83     21.90 o
   1   6  18      442.35      441.32      9.55 o
   2   6  18      101.83       85.33      6.98 o
   3   6  18       10.59       21.71      6.77 o
   4   6  18      142.37      153.96      7.61 o
   5   6  18      448.98      421.91     13.72 o
   6   6  18      247.32      272.33     10.05 o
   7   6  18       76.79       73.91     10.93 o
   0   7  18      741.58      668.46     23.31 o
   1   7  18       16.43       25.15      5.85 o
   2   7  18      779.14      685.18     19.07 o
   3   7  18      100.48      104.12      7.74 o
   4   7  18      117.74      119.62      7.74 o
   5   7  18      324.24      327.65     13.31 o
   6   7  18       52.90       43.99      6.57 o
   0   8  18     1036.61     1030.41     31.28 o
   1   8  18      219.86      256.31      8.50 o
   2   8  18       28.39       30.64      5.91 o
   3   8  18        0.89        3.56      5.81 o
   4   8  18       23.17       21.27      7.18 o
   5   8  18      109.06      131.67      8.28 o
   0   9  18      918.89      853.07     23.67 o
   1   9  18        6.40       25.18      7.21 o
   2   9  18       18.90       18.32      6.61 o
   3   9  18      140.98      142.12      8.77 o
   4   9  18      129.14      109.49      9.03 o
   0  10  18       32.80       30.20     11.11 o
   1  10  18       16.28       25.01      7.63 o
   2  10  18      172.56      139.78      9.28 o
   1   0  19      748.53      849.92     43.59 o
   2   0  19       49.38       72.31      5.98 o
   3   0  19       73.87       85.16      4.62 o
   4   0  19      407.58      401.99      9.40 o
   5   0  19      418.97      390.00     19.98 o
   6   0  19       95.44      127.01     16.00 o
   7   0  19       26.05       31.16     14.36 o
   8   0  19       73.55      110.82     16.44 o
   9   0  19       72.44       80.79     16.19 o
   0   1  19       97.52      185.86     60.65 o
   1   1  19      739.26      710.91     19.21 o
   2   1  19      362.44      355.88      9.45 o
   3   1  19     1415.40     1346.33     11.26 o
   4   1  19     1177.26     1146.14      9.26 o
   5   1  19      979.39      986.80     20.67 o
   6   1  19      160.20      176.09     12.39 o
   7   1  19      238.24      270.94     14.32 o
   8   1  19      145.28      139.03     11.90 o
   0   2  19      164.10      142.62     10.39 o
   1   2  19      353.00      388.36     10.80 o
   2   2  19      277.41      301.81      7.59 o
   3   2  19       12.10       15.56      3.93 o
   4   2  19      731.35      688.99     11.32 o
   5   2  19       37.59       43.39      6.84 o
   6   2  19      277.82      255.98     17.11 o
   7   2  19      213.74      190.70      9.92 o
   8   2  19      125.94      105.05     12.38 o
   0   3  19     1380.05     1359.96     27.63 o
   1   3  19      368.13      366.23     10.72 o
   2   3  19      365.26      397.59      9.02 o
   3   3  19     1005.55     1005.33     12.54 o
   4   3  19      421.92      400.51      9.75 o
   5   3  19      158.81      168.35     11.84 o
   6   3  19       27.15       48.49      6.22 o
   7   3  19      140.76      171.04      9.90 o
   8   3  19      111.38      114.94      9.28 o
   0   4  19       33.34       31.80      9.15 o
   1   4  19      145.47      140.15      5.85 o
   2   4  19       62.98       73.74      7.39 o
   3   4  19     1031.50      962.10     19.80 o
   4   4  19      336.11      325.18      8.28 o
   5   4  19      547.11      526.72     16.51 o
   6   4  19      610.90      569.50     13.13 o
   7   4  19       62.51       36.21      7.54 o
   8   4  19      141.74      134.13     10.01 o
   0   5  19        0.00        0.60      5.77 o
   1   5  19      631.46      613.71     10.33 o
   2   5  19      858.41      823.81     15.27 o
   3   5  19      636.25      647.69     12.01 o
   4   5  19      188.82      178.62     16.84 o
   5   5  19       60.44       86.71     10.04 o
   6   5  19       38.27       42.68      7.04 o
   7   5  19        3.99        0.00      8.39 o
   0   6  19        4.98        8.33      6.64 o
   1   6  19      132.30      127.76      6.71 o
   2   6  19      163.83      166.04      8.19 o
   3   6  19      102.81       70.96      6.83 o
   4   6  19      292.90      247.85     10.01 o
   5   6  19      296.58      288.37     12.09 o
   6   6  19       11.90       19.56      7.21 o
   7   6  19       15.72       28.50      9.85 o
   0   7  19     1449.16     1442.24     21.76 o
   1   7  19      693.98      631.92     11.93 o
   2   7  19      114.08      138.68      8.42 o
   3   7  19      761.82      720.25     23.30 o
   4   7  19      154.95      158.47      8.43 o
   5   7  19       12.20       15.30      8.26 o
   6   7  19        8.04       16.71      6.28 o
   0   8  19     1194.85     1103.11     25.05 o
   1   8  19      331.73      334.28     11.25 o
   2   8  19      202.59      210.43      9.75 o
   3   8  19       56.78       52.70      7.34 o
   4   8  19      108.91      105.90      8.47 o
   5   8  19        7.68        4.81      6.40 o
   0   9  19       97.87       83.41     11.49 o
   1   9  19      580.13      600.94     14.45 o
   2   9  19       25.06       22.71      8.07 o
   3   9  19       64.32       53.21      7.38 o
   4   9  19        1.05        3.38      7.49 o
   0  10  19        3.52       12.38     10.53 o
   1  10  19       47.92       55.84      8.22 o
   0   0  20      462.86      428.35     15.26 o
   1   0  20        2.28       78.59     28.22 o
   2   0  20      389.86      410.16     10.34 o
   3   0  20      174.14      173.71      5.73 o
   4   0  20      191.19      182.47      6.05 o
   5   0  20        3.31       26.89     15.14 o
   6   0  20       94.95       74.49     15.11 o
   7   0  20       77.82       76.06     15.32 o
   8   0  20      480.03      538.96     25.91 o
   0   1  20      307.90      323.72     35.61 o
   1   1  20     1022.56     1162.61     11.88 o
   2   1  20     1730.05     1626.53     13.62 o
   3   1  20      533.79      561.26      9.07 o
   4   1  20      471.69      540.91     12.69 o
   5   1  20      758.73      818.32     21.43 o
   6   1  20      931.83      841.06     36.31 o
   7   1  20       95.98      113.67     20.78 o
   8   1  20        1.14        1.74      9.60 o
   0   2  20      276.42      353.23     41.47 o
   1   2  20      303.37      260.87     12.59 o
   2   2  20      811.41      820.49     11.75 o
   3   2  20      608.59      586.16      8.61 o
   4   2  20      125.22      112.64      4.12 o
   5   2  20      150.17      132.38     14.78 o
   6   2  20      266.65      291.18     14.31 o
   7   2  20      181.69      210.10     13.43 o
   8   2  20       22.77       28.00      9.82 o
   0   3  20       43.30      387.20     17.26 o
   1   3  20      631.09      688.55     11.78 o
   2   3  20      270.30      272.02      9.30 o
   3   3  20      962.79      972.38     12.66 o
   4   3  20      127.76      129.61      5.55 o
   5   3  20      628.11      576.44     13.92 o
   6   3  20       32.30       43.28     10.02 o
   7   3  20      170.43      210.11     12.32 o
   8   3  20       83.54       83.40      9.12 o
   0   4  20      951.98      853.13     24.61 o
   1   4  20      101.86      151.61     54.08 o
   2   4  20      619.23      568.49     18.41 o
   3   4  20     1940.93     1874.87     22.86 o
   4   4  20      233.21      236.99     12.42 o
   5   4  20      331.98      327.66     34.17 o
   6   4  20      120.49      131.73     22.76 o
   7   4  20       15.19        5.90      7.42 o
   8   4  20        4.97        6.49      7.77 o
   0   5  20      641.12      579.83     16.26 o
   1   5  20      468.31      513.91      9.84 o
   2   5  20     2128.80     2063.89     30.57 o
   3   5  20      516.64      452.14     16.38 o
   4   5  20      835.56      796.75     19.50 o
   5   5  20       11.94        7.05      8.58 o
   6   5  20      111.87      137.50      8.80 o
   7   5  20      169.44      199.34     13.24 o
   0   6  20      113.40      101.00      8.49 o
   1   6  20      487.50      468.12     10.17 o
   2   6  20      471.56      478.51     11.54 o
   3   6  20      344.85      297.40      9.84 o
   4   6  20      554.16      529.08     11.76 o
   5   6  20      131.02      128.99     17.87 o
   6   6  20      131.94      140.23      9.69 o
   7   6  20       51.73       49.71     10.44 o
   0   7  20       88.05       88.86     10.89 o
   1   7  20      130.20      125.78      8.25 o
   2   7  20        8.62        7.61      6.47 o
   3   7  20      141.31      157.17      8.71 o
   4   7  20      238.35      210.35      9.18 o
   5   7  20       73.92       79.10     10.34 o
   6   7  20       52.06       54.03      7.57 o
   0   8  20       62.67       62.60     10.93 o
   1   8  20      424.12      420.48     12.23 o
   2   8  20       47.66       33.81      7.27 o
   3   8  20      129.87      115.01      8.46 o
   4   8  20       78.29       60.14      9.23 o
   5   8  20       39.57       54.35      7.23 o
   0   9  20       72.29      110.80     12.35 o
   1   9  20      146.11      140.30      9.17 o
   2   9  20       74.37       89.03      9.63 o
   3   9  20       40.43       41.44      8.63 o
   4   9  20       44.21       31.52      7.75 o
   0  10  20      216.33      248.44     16.09 o
   1  10  20       41.41       52.42      8.18 o
   1   0  21       67.52       66.05     13.56 o
   2   0  21       11.39       79.70     30.87 o
   3   0  21      489.25      475.51      8.82 o
   4   0  21     2429.82     2503.43     17.42 o
   5   0  21     1834.75     1735.77     38.53 o
   6   0  21        8.26       15.57     13.38 o
   7   0  21      454.33      426.34     23.50 o
   8   0  21      104.01      123.69     16.66 o
   0   1  21      802.67      846.95     45.28 o
   1   1  21      431.04      483.41     23.67 o
   2   1  21      480.99      691.82     16.80 o
   3   1  21      606.00      590.55      9.63 o
   4   1  21      196.43      193.98      5.64 o
   5   1  21      130.80      169.44     13.43 o
   6   1  21       43.04       44.23     10.10 o
   7   1  21      130.73      156.57     12.36 o
   8   1  21      232.03      263.60     14.63 o
   0   2  21     1066.28     1105.78     53.01 o
   1   2  21      833.84      869.53     11.24 o
   2   2  21      398.99      415.67      9.29 o
   3   2  21       55.10       73.49      8.52 o
   4   2  21      873.97      829.57     10.50 o
   5   2  21        9.50       22.65     12.09 o
   6   2  21      541.83      457.07     16.69 o
   7   2  21       51.59       77.62     11.10 o
   8   2  21       13.47       17.82     10.07 o
   0   3  21     3050.08     2887.30     88.40 o
   1   3  21       22.17       29.83      5.43 o
   2   3  21     1032.70     1103.23     14.40 o
   3   3  21      959.60      916.31     18.92 o
   4   3  21      432.22      394.16      8.36 o
   5   3  21        1.23        0.00      8.90 o
   6   3  21       74.57      105.56     16.08 o
   7   3  21       45.49       39.59      8.00 o
   8   3  21      151.28      158.68     10.42 o
   0   4  21      134.71      156.96     13.76 o
   1   4  21     1131.37     1180.59     46.01 o
   2   4  21      915.24      837.63     14.40 o
   3   4  21      342.60      364.57     11.26 o
   4   4  21      437.83      408.60     31.27 o
   5   4  21      489.72      414.67     15.60 o
   6   4  21      109.31      114.53      9.13 o
   7   4  21       14.96       18.51      7.77 o
   8   4  21      138.72      159.84     12.52 o
   0   5  21       12.17       16.53     11.31 o
   1   5  21      472.08      509.16      9.91 o
   2   5  21     1052.31      995.67     17.11 o
   3   5  21      925.40      865.69     17.17 o
   4   5  21        4.68       22.46     19.86 o
   5   5  21       17.75        6.04      8.48 o
   6   5  21       31.43       26.40      9.50 o
   7   5  21        5.02        6.36      9.16 o
   0   6  21       22.57       19.45      7.15 o
   1   6  21      303.81      310.40      8.94 o
   2   6  21      224.82      213.81     10.46 o
   3   6  21      687.98      692.73     13.48 o
   4   6  21      593.38      600.50     15.85 o
   5   6  21      129.77      123.91     27.98 o
   6   6  21       37.73       41.04      7.74 o
   0   7  21        0.48        0.00      7.71 o
   1   7  21       72.76       58.34      7.34 o
   2   7  21      205.94      203.03      9.37 o
   3   7  21      162.23      160.48      8.75 o
   4   7  21       96.43       96.62      9.94 o
   5   7  21      184.65      206.26     13.59 o
   6   7  21       66.19       64.31      8.75 o
   0   8  21        4.79        5.41      9.75 o
   1   8  21      445.69      441.91     17.85 o
   2   8  21        2.13        2.79      6.73 o
   3   8  21       92.75       97.25      8.24 o
   4   8  21       44.14       55.24      9.23 o
   5   8  21       72.16       49.94      8.24 o
   0   9  21       30.04       52.15     10.95 o
   1   9  21      216.78      203.39     12.64 o
   2   9  21       78.06       67.06      9.43 o
   3   9  21       13.23       18.39      6.24 o
   0   0  22     3199.61     2927.41     38.31 o
   1   0  22      486.76      483.22     11.99 o
   2   0  22     1192.01     1067.68     16.52 o
   3   0  22     1306.90     1384.77     31.34 o
   4   0  22     1022.16      929.30     15.49 o
   5   0  22     1181.98     1107.79     32.80 o
   6   0  22      920.44      881.08     30.61 o
   7   0  22       11.36       29.19     13.32 o
   8   0  22      121.95      140.35     17.50 o
   0   1  22     1032.74      923.59     25.56 o
   1   1  22      310.14      328.89      9.28 o
   2   1  22     1604.15     1678.90     16.37 o
   3   1  22      693.81      709.73      9.71 o
   4   1  22     1797.21     1742.64     13.91 o
   5   1  22      126.49      147.42     11.59 o
   6   1  22      149.72      128.76     12.13 o
   7   1  22      289.82      292.57     14.82 o
   8   1  22       93.32       73.20     10.98 o
   0   2  22      924.67     1070.68     17.85 o
   1   2  22      336.07      378.70      9.43 o
   2   2  22       37.56       43.00      5.99 o
   3   2  22      335.89      335.33      7.33 o
   4   2  22      525.99      537.06     22.14 o
   5   2  22      506.34      431.18     25.53 o
   6   2  22      420.07      477.38     17.19 o
   7   2  22      102.14      124.47     11.79 o
   8   2  22       42.74       47.61     10.89 o
   0   3  22      179.47      308.15    139.02 o
   1   3  22       18.52       10.96      4.65 o
   2   3  22      508.96      489.37     10.61 o
   3   3  22      390.66      390.40      9.25 o
   4   3  22      198.70      206.36      6.84 o
   5   3  22      534.69      521.90     14.12 o
   6   3  22     1071.73     1047.97     19.21 o
   7   3  22       34.85       26.43      7.66 o
   8   3  22       28.29       45.62     14.34 o
   0   4  22      773.25      733.87     23.93 o
   1   4  22      885.17      980.10     62.29 o
   2   4  22       23.37       32.16      6.87 o
   3   4  22      162.38      163.57      8.80 o
   4   4  22      221.29      208.07     27.33 o
   5   4  22      154.29      169.61     29.40 o
   6   4  22       27.69       42.79      8.30 o
   7   4  22       61.16       56.06      8.59 o
   0   5  22      589.14      492.32     37.55 o
   1   5  22      342.18      345.05     11.65 o
   2   5  22      687.49      688.96     13.24 o
   3   5  22       20.35       26.17      6.89 o
   4   5  22      300.95      292.63     14.15 o
   5   5  22      121.85      118.00     11.98 o
   6   5  22       39.05       42.93      9.70 o
   7   5  22       20.72       34.64      8.33 o
   0   6  22      784.75      760.04     19.87 o
   1   6  22      470.31      416.47     11.18 o
   2   6  22      248.08      206.05      8.98 o
   3   6  22      588.52      533.72     14.20 o
   4   6  22      151.30      178.46     14.14 o
   5   6  22       96.51       93.50     11.64 o
   6   6  22       29.81       30.58      7.56 o
   0   7  22      136.97      130.81      9.84 o
   1   7  22      327.72      329.82     11.03 o
   2   7  22      174.85      183.48      9.16 o
   3   7  22      257.95      254.50      9.90 o
   4   7  22      136.55      148.47     10.84 o
   5   7  22      371.72      392.77     14.76 o
   6   7  22        4.06        0.00      7.77 o
   0   8  22      115.08      108.50     11.95 o
   1   8  22      269.86      297.60     16.83 o
   2   8  22      306.44      311.92     11.29 o
   3   8  22       69.89       67.78      7.89 o
   4   8  22       31.67       35.50      9.30 o
   0   9  22      650.29      653.25     21.74 o
   1   9  22       84.74      106.17     10.44 o
   2   9  22      188.52      188.79     11.89 o
   3   9  22      229.82      238.75     11.05 o
   1   0  23        0.72      136.99     36.89 o
   2   0  23       35.97       95.77     26.55 o
   3   0  23     1267.48     1205.74     36.38 o
   4   0  23      537.27      500.07     11.89 o
   5   0  23        0.30       19.46     13.53 o
   6   0  23        1.16        5.95     14.19 o
   7   0  23        5.36        4.16     13.05 o
   8   0  23      136.98      140.54     17.73 o
   0   1  23       71.76      139.34     45.14 o
   1   1  23      130.52      166.50     12.29 o
   2   1  23       68.29      151.18      7.62 o
   3   1  23       28.05       69.39     14.46 o
   4   1  23      243.62      261.82      7.55 o
   5   1  23      640.15      630.36     18.49 o
   6   1  23      123.52      149.28     12.64 o
   7   1  23       49.20       42.19     10.53 o
   8   1  23      179.56      181.08     14.88 o
   0   2  23      121.85      207.44     77.49 o
   1   2  23      110.31      240.58     39.23 o
   2   2  23      170.32      200.45      7.89 o
   3   2  23       13.78       16.51      4.28 o
   4   2  23        7.76       15.98      7.78 o
   5   2  23      360.53      392.75     15.84 o
   6   2  23      181.20      180.76     14.48 o
   7   2  23       58.67       52.36     10.80 o
   8   2  23       15.15       18.01     10.21 o
   0   3  23     1420.82     1450.87     45.45 o
   1   3  23      138.15      133.25      6.37 o
   2   3  23      233.22      210.98      7.18 o
   3   3  23      534.18      559.08     13.14 o
   4   3  23      804.68      744.28     22.08 o
   5   3  23       71.34      130.14     30.78 o
   6   3  23       36.40       69.03     22.31 o
   7   3  23      179.65      159.55     12.83 o
   8   3  23       11.78        9.24      9.94 o
   0   4  23      253.21      306.91     17.71 o
   1   4  23      822.01      831.93     14.50 o
   2   4  23      268.66      292.21     11.06 o
   3   4  23     1087.45     1115.27     15.38 o
   4   4  23       15.45       25.51     10.47 o
   5   4  23      335.15      377.84     18.65 o
   6   4  23      128.18      185.24     11.81 o
   7   4  23       80.99       75.17      8.89 o
   0   5  23      780.74      766.71     26.91 o
   1   5  23       12.44       43.71     23.43 o
   2   5  23      263.00      286.56     13.47 o
   3   5  23      953.16      861.71     15.04 o
   4   5  23       69.75       93.64     22.19 o
   5   5  23       99.02       97.54     11.04 o
   6   5  23       70.86       55.59     10.41 o
   7   5  23       26.97       29.08      8.58 o
   0   6  23      525.56      463.57     16.53 o
   1   6  23      139.93      118.58      7.92 o
   2   6  23       81.87       78.30      7.49 o
   3   6  23      937.70      921.90     18.85 o
   4   6  23       97.94       88.41     18.87 o
   5   6  23      162.87      175.76     13.42 o
   6   6  23      125.95      117.31     12.52 o
   0   7  23      117.36      109.08     15.19 o
   1   7  23       10.95       18.08      6.85 o
   2   7  23       25.71       42.86      9.41 o
   3   7  23       11.07       22.70      6.58 o
   4   7  23       30.02       34.34      8.93 o
   5   7  23       44.11       72.29     11.77 o
   0   8  23       19.22        9.33      9.81 o
   1   8  23        9.94        1.72      7.03 o
   2   8  23      109.39      119.07      8.95 o
   3   8  23       24.46       28.65      7.17 o
   4   8  23      119.68      138.27     12.52 o
   0   9  23       15.78       16.08     10.51 o
   1   9  23      146.78      152.48     11.36 o
   2   9  23      264.30      284.03     13.44 o
   0   0  24      282.02      281.89     14.73 o
   1   0  24     2206.16     2097.24     24.24 o
   2   0  24      334.67      387.78     14.04 o
   3   0  24      106.12      123.02      8.15 o
   4   0  24       36.69       31.99      6.12 o
   5   0  24      145.59      117.15     16.22 o
   6   0  24        0.02        0.00     12.70 o
   7   0  24       14.02       11.31     14.05 o
   8   0  24       59.23       96.21     16.43 o
   0   1  24      496.62      484.99     13.36 o
   1   1  24      413.13      378.71      9.65 o
   2   1  24      131.80      134.52      5.90 o
   3   1  24      702.58      693.03     10.15 o
   4   1  24       84.88      103.88      5.13 o
   5   1  24      337.23      376.53     15.85 o
   6   1  24      407.27      356.07     29.59 o
   7   1  24       12.27       17.99      9.53 o
   8   1  24       16.05       20.06     10.00 o
   0   2  24      694.76      673.84     15.48 o
   1   2  24     1254.90     1230.92     14.00 o
   2   2  24      341.90      370.28      8.38 o
   3   2  24      173.89      163.69      9.10 o
   4   2  24       39.91       58.15      5.04 o
   5   2  24       37.01       75.06     22.80 o
   6   2  24       67.44       71.69     10.89 o
   7   2  24       26.33       42.97     10.62 o
   8   2  24       44.39       58.75     11.40 o
   0   3  24     1937.94     1854.13     25.09 o
   1   3  24       61.86       93.57      6.45 o
   2   3  24       14.65       17.98      5.22 o
   3   3  24      616.14      685.44     16.59 o
   4   3  24      575.24      549.62     66.88 o
   5   3  24      503.46      449.37     17.19 o
   6   3  24      244.65      231.90     13.99 o
   7   3  24       74.06      118.09     12.23 o
   0   4  24      148.43      173.61     14.14 o
   1   4  24      206.81      367.09     39.07 o
   2   4  24     1314.33     1326.58     17.60 o
   3   4  24      783.39      752.08     13.23 o
   4   4  24       88.34       80.31     11.30 o
   5   4  24      188.20      233.76     11.38 o
   6   4  24      290.18      294.35     12.52 o
   7   4  24       82.50       86.77      9.35 o
   0   5  24       25.29       73.62     15.48 o
   1   5  24      161.60      159.18     10.91 o
   2   5  24      100.86      111.20     25.21 o
   3   5  24      122.62      108.04      9.01 o
   4   5  24      606.24      549.06     18.26 o
   5   5  24      145.83       97.92     11.39 o
   6   5  24       50.82       41.09     10.17 o
   7   5  24       63.96       91.21     10.09 o
   0   6  24       19.81       49.30     21.59 o
   1   6  24      313.26      266.13      9.70 o
   2   6  24      384.09      335.96     13.31 o
   3   6  24      472.13      466.53     17.76 o
   4   6  24       31.55       40.60     18.66 o
   5   6  24      193.61      168.63     20.14 o
   6   6  24      173.58      179.04     14.01 o
   0   7  24      305.75      314.13     15.67 o
   1   7  24       32.55       38.43      7.19 o
   2   7  24      257.46      261.15     11.58 o
   3   7  24       71.42       72.35      7.57 o
   4   7  24       10.85       22.17      8.76 o
   5   7  24      125.92      107.97     12.47 o
   0   8  24       16.77       23.35     13.62 o
   1   8  24       63.16       67.07      7.94 o
   2   8  24        9.10       18.52      7.20 o
   3   8  24       77.58       90.51      8.45 o
   4   8  24      169.22      206.99     14.61 o
   0   9  24       35.61       25.58     10.34 o
   1   9  24       22.28       18.71      8.73 o
   2   9  24       79.38       96.54     12.56 o
   1   0  25      524.38      595.58     35.74 o
   2   0  25     1053.30     1126.09     18.46 o
   3   0  25        9.62        8.71      5.92 o
   4   0  25      116.70      119.04      7.86 o
   5   0  25       72.30       44.41     14.11 o
   6   0  25        2.90       13.98     13.54 o
   7   0  25      164.14      145.42     17.94 o
   8   0  25       84.54       79.60     16.26 o
   0   1  25      289.11      346.81     35.41 o
   1   1  25      643.55      587.63     10.15 o
   2   1  25      361.50      374.50      8.31 o
   3   1  25     1286.10     1165.17     13.08 o
   4   1  25      138.82      140.60      6.19 o
   5   1  25      553.58      558.44     18.47 o
   6   1  25      403.89      407.44     17.00 o
   7   1  25       14.15       14.94     10.01 o
   8   1  25       38.28       52.57     11.47 o
   0   2  25       50.33      118.99     53.67 o
   1   2  25      562.46      638.36     19.65 o
   2   2  25      205.36      208.09      7.15 o
   3   2  25     1059.07     1019.75     17.72 o
   4   2  25       23.35       19.62      7.99 o
   5   2  25      262.64      253.48     15.27 o
   6   2  25      185.56      180.86     13.70 o
   7   2  25       39.38       32.31     10.63 o
   0   3  25       68.88      193.83     91.83 o
   1   3  25       57.62       82.70     11.46 o
   2   3  25       98.15      105.95      7.36 o
   3   3  25      584.08      603.15     10.56 o
   4   3  25      633.19      615.59     18.83 o
   5   3  25      130.50      151.21     12.42 o
   6   3  25       98.31      108.87     12.12 o
   7   3  25      109.28      138.36     13.22 o
   0   4  25      184.11      226.88     12.06 o
   1   4  25      889.50      904.81     18.34 o
   2   4  25      268.66      273.85      9.99 o
   3   4  25       32.04       31.19      6.26 o
   4   4  25      905.82      837.47     21.63 o
   5   4  25      148.96      166.76     12.94 o
   6   4  25      118.14      126.35     12.88 o
   7   4  25        3.67        9.21      9.98 o
   0   5  25     1003.05     1040.32     30.88 o
   1   5  25       52.24       64.63      9.50 o
   2   5  25      256.44      252.21     11.35 o
   3   5  25      556.93      524.37     12.73 o
   4   5  25      255.95      263.94     36.89 o
   5   5  25      195.72      209.13     13.71 o
   6   5  25       81.25       75.41      9.39 o
   0   6  25      211.47      238.08     19.36 o
   1   6  25       20.10       46.10     12.16 o
   2   6  25      116.67      177.86     47.85 o
   3   6  25       65.97       74.95     11.21 o
   4   6  25      522.30      528.13     19.05 o
   5   6  25       30.83       16.53     10.22 o
   6   6  25      208.03      198.93     14.58 o
   0   7  25      354.56      326.58     15.87 o
   1   7  25       85.82      106.34      9.59 o
   2   7  25      205.06      208.71      9.76 o
   3   7  25       82.55       75.28      9.58 o
   4   7  25      454.68      544.98     20.03 o
   5   7  25      113.81      145.60     13.73 o
   0   8  25        0.01        3.73     14.32 o
   1   8  25      144.19      125.80      9.01 o
   2   8  25       73.51       74.03      8.10 o
   3   8  25      196.66      206.30     10.31 o
   4   8  25      322.98      346.65     14.81 o
   0   9  25        1.03        0.00     15.12 o
   1   9  25      149.06      140.61     11.40 o
   0   0  26     5632.73     5475.35     56.75 o
   1   0  26       82.41      115.92     11.51 o
   2   0  26     1411.79     1487.46     52.34 o
   3   0  26       85.56       87.43      7.63 o
   4   0  26      195.67      199.34      9.39 o
   5   0  26       54.26       34.80     14.70 o
   6   0  26      152.33      160.40     18.29 o
   7   0  26        0.01       12.25     13.40 o
   0   1  26      917.00      940.90     26.46 o
   1   1  26       58.11       91.11      5.97 o
   2   1  26      267.08      268.70      8.71 o
   3   1  26        4.64      128.98     10.68 o
   4   1  26     1540.03     1384.42     14.05 o
   5   1  26       57.42       92.81     11.93 o
   6   1  26       38.19       68.84     11.33 o
   7   1  26       10.61       14.25      9.95 o
   0   2  26      331.15      344.81     12.32 o
   1   2  26      101.96      125.02     13.33 o
   2   2  26      249.91      254.43      7.74 o
   3   2  26      152.58      183.02      7.07 o
   4   2  26     1218.71     1203.60     20.70 o
   5   2  26      209.84      145.66     12.78 o
   6   2  26       54.37       65.84     11.56 o
   7   2  26      107.92       81.77     12.00 o
   0   3  26      753.04      689.30     17.86 o
   1   3  26      439.72      437.45     10.03 o
   2   3  26     1368.39     1285.54     17.40 o
   3   3  26       23.29       39.90      5.83 o
   4   3  26      292.77      253.86     26.26 o
   5   3  26        0.12       33.58     17.09 o
   6   3  26       92.97      120.02     12.23 o
   7   3  26      118.01      140.91     13.54 o
   0   4  26      258.38      470.71    165.05 o
   1   4  26      373.42      371.44     11.37 o
   2   4  26       98.20      117.09     12.36 o
   3   4  26      394.65      378.13      9.51 o
   4   4  26      207.05      238.38     37.42 o
   5   4  26       73.87       83.32     11.70 o
   6   4  26        8.66       16.44     10.48 o
   7   4  26      172.37      166.37     13.86 o
   0   5  26      496.60      500.24     23.50 o
   1   5  26       68.45       66.38      7.49 o
   2   5  26      436.11      384.99     11.59 o
   3   5  26      201.64      230.72     18.92 o
   4   5  26       66.21       63.49     10.64 o
   5   5  26       61.13       74.33      9.52 o
   6   5  26        8.82        9.52      8.22 o
   0   6  26      624.58      623.13     27.24 o
   1   6  26      318.04      310.27     15.27 o
   2   6  26      757.50      697.64     28.82 o
   3   6  26        0.23        5.21      9.55 o
   4   6  26      178.46      180.86     14.07 o
   5   6  26      182.48      221.04     14.73 o
   0   7  26        4.16        0.40      9.84 o
   1   7  26      256.31      230.60     13.86 o
   2   7  26       13.95       13.16      8.25 o
   3   7  26       10.67        9.91      9.90 o
   4   7  26       17.95       42.01     12.16 o
   5   7  26      159.34      170.49     14.07 o
   0   8  26      183.87      195.57     20.22 o
   1   8  26      195.15      200.03     11.95 o
   2   8  26       47.80       48.32      7.67 o
   3   8  26      218.49      219.56     12.88 o
   0   9  26      578.51      673.15     33.12 o
   1   0  27       86.23      153.16     19.01 o
   2   0  27      615.03      667.24     35.98 o
   3   0  27      107.37       97.42      8.20 o
   4   0  27       22.24       31.48      6.69 o
   5   0  27       17.33       33.67     14.40 o
   6   0  27       49.12       61.09     15.29 o
   7   0  27       66.16       70.49     16.14 o
   0   1  27      955.31      872.12     54.08 o
   1   1  27      150.29      108.29      6.23 o
   2   1  27       34.23       65.20      6.40 o
   3   1  27     1559.47     1509.83     33.49 o
   4   1  27      368.28      335.70     11.44 o
   5   1  27      154.80      138.61     12.64 o
   6   1  27       36.07       41.83     10.46 o
   7   1  27       19.00        8.68     10.52 o
   0   2  27      128.40      142.13     15.60 o
   1   2  27       79.18      228.85     51.07 o
   2   2  27      233.32      240.19      8.35 o
   3   2  27      441.66      429.07      9.30 o
   4   2  27      577.69      508.92     16.90 o
   5   2  27       58.88       47.59     10.69 o
   6   2  27       74.89       84.22     15.54 o
   7   2  27      103.13      116.96     13.18 o
   0   3  27     1034.92     1128.51     45.03 o
   1   3  27      614.02      651.35     17.62 o
   2   3  27      113.62      179.18     23.45 o
   3   3  27       70.25       62.94      5.61 o
   4   3  27      322.93      339.52     16.23 o
   5   3  27      647.41      646.67     40.36 o
   6   3  27       39.99       25.39     10.41 o
   7   3  27      197.40      156.83     13.97 o
   0   4  27     2163.08     2216.96     48.55 o
   1   4  27      377.84      369.97     13.60 o
   2   4  27      468.36      423.99     10.39 o
   3   4  27      609.74      629.34     12.44 o
   4   4  27        6.23        7.87     10.17 o
   5   4  27       30.96       35.38     10.83 o
   6   4  27      129.59      137.18     13.05 o
   0   5  27       98.02       83.98     10.34 o
   1   5  27       39.87       48.43     10.04 o
   2   5  27      133.28      146.84     11.41 o
   3   5  27      213.14      243.74     19.28 o
   4   5  27       20.72       27.04     10.47 o
   5   5  27      325.16      343.66     16.65 o
   6   5  27       17.77       14.46     10.62 o
   0   6  27      789.47      803.19     30.19 o
   1   6  27      106.09      134.71     32.26 o
   2   6  27      720.86      725.85     22.05 o
   3   6  27      116.19      135.06     16.99 o
   4   6  27      233.16      238.76     24.58 o
   5   6  27       43.42       49.98     11.01 o
   0   7  27       15.24       17.50     14.13 o
   1   7  27      748.62      748.79     21.60 o
   2   7  27       70.69       67.90     15.80 o
   3   7  27        7.10       11.88     10.04 o
   4   7  27      144.74      152.65     13.81 o
   0   8  27      236.22      253.06     15.97 o
   1   8  27      130.29      150.49     11.13 o
   2   8  27        5.83        6.02      7.20 o
   3   8  27       32.07       47.23      9.73 o
   0   0  28     1083.64     1023.15     27.40 o
   1   0  28     1498.20     1435.82     22.39 o
   2   0  28      112.52      113.35     26.24 o
   3   0  28       39.47      131.45     37.79 o
   4   0  28      534.30      507.48     21.31 o
   5   0  28      599.81      512.61     26.87 o
   6   0  28      226.07      238.68     21.07 o
   7   0  28      214.57      199.61     20.95 o
   0   1  28      664.24      686.33     16.47 o
   1   1  28       73.09       63.31      9.11 o
   2   1  28      334.61      357.20      8.91 o
   3   1  28      280.57      303.17      9.23 o
   4   1  28     1093.59     1068.75     17.12 o
   5   1  28      300.62      277.31     16.00 o
   6   1  28       40.92       42.15     10.85 o
   7   1  28       84.78      103.75     12.71 o
   0   2  28        8.11       14.40      8.08 o
   1   2  28     1961.40     1854.82     24.07 o
   2   2  28      140.23      121.59      8.00 o
   3   2  28      241.01      252.32      8.01 o
   4   2  28      170.69      187.67     11.45 o
   5   2  28       96.01      114.94     13.04 o
   6   2  28       49.86       40.36     10.90 o
   7   2  28      228.83      236.88     15.80 o
   0   3  28     1356.55     1366.48     55.30 o
   1   3  28      995.86      933.83     14.15 o
   2   3  28       41.22       69.28     16.13 o
   3   3  28       60.08       47.00      5.59 o
   4   3  28      774.29      782.80     21.51 o
   5   3  28       16.03       37.00     17.50 o
   6   3  28       39.43       56.65     11.46 o
   7   3  28       32.71       36.15     11.81 o
   0   4  28        1.36      160.00    108.50 o
   1   4  28      400.37      409.69     17.29 o
   2   4  28      471.10      433.41     10.70 o
   3   4  28      279.76      293.38     16.87 o
   4   4  28       22.09       30.48     19.36 o
   5   4  28      130.14      142.80     13.00 o
   6   4  28       43.12       56.55     11.47 o
   0   5  28      491.86      531.60     68.58 o
   1   5  28      432.89      397.42     10.84 o
   2   5  28       48.89       54.12      6.59 o
   3   5  28      397.98      320.24     15.71 o
   4   5  28      146.93      151.26     12.99 o
   5   5  28       19.13       32.76     15.16 o
   6   5  28       58.58       58.98     14.12 o
   0   6  28      136.96      232.46     20.28 o
   1   6  28      346.91      310.53     15.32 o
   2   6  28        5.84       81.02     10.88 o
   3   6  28       77.02       82.55     16.05 o
   4   6  28      128.50      146.33     18.51 o
   5   6  28       77.02       78.08     12.07 o
   0   7  28      413.98      375.72     23.67 o
   1   7  28      144.37      195.63     13.94 o
   2   7  28       17.49       18.07     14.50 o
   3   7  28       71.48       86.83     16.98 o
   4   7  28       92.46      110.30     20.74 o
   0   8  28       60.37       54.52     11.81 o
   1   8  28        2.96       17.06     14.36 o
   2   8  28       92.23      118.26     18.90 o
   1   0  29      683.39      686.63     16.73 o
   2   0  29       85.48      237.51     66.52 o
   3   0  29     1781.12     1645.60     23.78 o
   4   0  29        1.16        4.93      6.55 o
   5   0  29      392.85      360.03     23.44 o
   6   0  29       70.75       63.86     15.92 o
   7   0  29        0.00       19.44     15.23 o
   0   1  29       95.23      111.03     10.09 o
   1   1  29      809.98      732.99     12.14 o
   2   1  29      267.88      255.37      8.30 o
   3   1  29      162.80      158.57      7.08 o
   4   1  29      434.67      449.55     12.41 o
   5   1  29       74.54       74.37     11.81 o
   6   1  29       22.36       38.31     10.60 o
   7   1  29       37.34       39.32     11.74 o
   0   2  29      106.73       95.06     27.25 o
   1   2  29     1137.56     1172.33     18.20 o
   2   2  29      576.62      527.91     12.80 o
   3   2  29      282.85      298.49      8.52 o
   4   2  29      731.14      659.92     14.79 o
   5   2  29      105.32      106.07     14.80 o
   6   2  29       31.01       35.55     11.39 o
   7   2  29      235.85      249.06     16.18 o
   0   3  29      912.09      940.96     20.57 o
   1   3  29      286.92      350.59     22.03 o
   2   3  29      581.69      540.53     13.46 o
   3   3  29      139.60      151.28      7.04 o
   4   3  29      787.55      770.93     21.92 o
   5   3  29       27.30       24.62     10.25 o
   6   3  29        1.70        6.13     10.90 o
   0   4  29      200.79      192.81     11.98 o
   1   4  29      275.52      303.89     37.89 o
   2   4  29      271.16      252.80     20.16 o
   3   4  29      413.28      391.41     13.00 o
   4   4  29      345.77      367.36     16.72 o
   5   4  29       49.96       46.25     11.02 o
   6   4  29      238.77      254.32     23.44 o
   0   5  29      825.22      800.41     20.47 o
   1   5  29       93.67      103.16      7.66 o
   2   5  29      288.25      272.90     10.83 o
   3   5  29        9.87       10.36     10.73 o
   4   5  29      270.56      255.58     15.07 o
   5   5  29      449.63      463.76     19.11 o
   0   6  29      180.83      228.81     20.51 o
   1   6  29      119.51      250.90     17.58 o
   2   6  29        7.29       14.22      6.95 o
   3   6  29       22.02       23.73     13.64 o
   4   6  29      334.49      285.55     22.31 o
   5   6  29      166.62      165.19     14.47 o
   0   7  29       35.93       81.75     17.04 o
   1   7  29        2.98       16.57     10.20 o
   2   7  29       38.47       59.41     16.13 o
   3   7  29        6.08        3.90     14.40 o
   0   8  29       11.63        9.77     14.74 o
   1   8  29      113.86      104.92     18.36 o
   2   8  29       28.38       44.21     16.40 o
   0   0  30      420.65      429.22     20.36 o
   1   0  30      208.84      301.50     37.38 o
   2   0  30     2271.44     2159.37     27.92 o
   3   0  30      132.24      171.38     11.35 o
   4   0  30        2.06        5.87     14.04 o
   5   0  30      208.35      209.54     20.54 o
   6   0  30        0.97        4.84     14.49 o
   7   0  30      139.63      125.89     18.41 o
   0   1  30      157.05      119.00      9.91 o
   1   1  30       14.81       97.11     19.22 o
   2   1  30      294.43      268.13      8.60 o
   3   1  30      283.28      279.22      8.35 o
   4   1  30      572.21      489.22     15.33 o
   5   1  30       41.39       30.24     10.68 o
   6   1  30        4.23        3.75      9.84 o
   7   1  30       53.56       28.29     10.97 o
   0   2  30      326.64      328.27     13.46 o
   1   2  30      124.35      184.28     19.99 o
   2   2  30      493.92      517.54     14.53 o
   3   2  30      177.45      181.20      7.46 o
   4   2  30      133.84      147.69     10.90 o
   5   2  30      176.15      173.84     14.11 o
   6   2  30      264.87      248.43     15.78 o
   0   3  30      103.94      140.28     28.39 o
   1   3  30      511.59      495.66     11.35 o
   2   3  30      264.18      241.93     14.03 o
   3   3  30       70.07       68.14      6.13 o
   4   3  30       48.49       83.85      8.90 o
   5   3  30      101.60       95.52     12.20 o
   6   3  30       21.46       34.70     11.60 o
   0   4  30      229.48      242.90     30.09 o
   1   4  30      649.61      601.21     12.65 o
   2   4  30      511.71      473.99     11.42 o
   3   4  30      145.77      160.18      9.99 o
   4   4  30       18.42       27.17     15.23 o
   5   4  30      105.83       85.60     12.33 o
   6   4  30      129.09      151.08     14.62 o
   0   5  30      207.47      205.46     40.10 o
   1   5  30       31.63       39.68      7.87 o
   2   5  30      100.84      113.55     11.27 o
   3   5  30       10.00       11.84      8.06 o
   4   5  30       10.44       15.32     10.41 o
   5   5  30       15.42       32.54     14.58 o
   0   6  30       31.25      144.94     81.31 o
   1   6  30      680.91      680.41     14.16 o
   2   6  30      166.14      150.02     12.72 o
   3   6  30       44.26       27.01     10.38 o
   4   6  30       25.65       39.59     11.50 o
   0   7  30        9.38        4.59     14.09 o
   1   7  30      133.89      173.73     13.76 o
   2   7  30      323.21      315.69     23.50 o
   3   7  30       18.47       36.22     15.26 o
   0   8  30        4.49       17.09     15.20 o
   1   0  31     1459.41     1353.63     23.31 o
   2   0  31      457.48      727.07     98.78 o
   3   0  31       13.93       16.51      7.26 o
   4   0  31      120.60       81.86     16.41 o
   5   0  31       28.47       57.14     15.75 o
   6   0  31       18.42       41.99     16.35 o
   0   1  31        2.53       10.83      7.72 o
   1   1  31     1023.94      896.61     13.92 o
   2   1  31       83.05       91.44      8.31 o
   3   1  31       71.04      113.80      8.79 o
   4   1  31      348.86      290.08     10.67 o
   5   1  31       89.06      100.06     12.04 o
   6   1  31       97.86       87.11     12.59 o
   0   2  31       84.04       91.56     14.05 o
   1   2  31      270.84      337.80     12.11 o
   2   2  31       15.54      106.57     22.35 o
   3   2  31       19.10       41.35      5.77 o
   4   2  31        5.47       22.61      7.23 o
   5   2  31      240.93      258.05     15.82 o
   6   2  31       86.65      107.98     15.59 o
   0   3  31       20.17       27.18     18.54 o
   1   3  31        6.60       41.14     17.11 o
   2   3  31      114.43      158.53     23.47 o
   3   3  31       79.67       78.79     11.63 o
   4   3  31      110.83      127.36      9.15 o
   5   3  31       31.65       36.31     13.07 o
   6   3  31      158.62      193.57     15.47 o
   0   4  31      609.24      521.55     17.34 o
   1   4  31       92.43      120.40     11.24 o
   2   4  31       48.46       75.80     11.93 o
   3   4  31       42.42       59.24      9.63 o
   4   4  31        6.71        6.84     10.42 o
   5   4  31       41.46       46.37     11.57 o
   0   5  31        6.74       15.97     17.07 o
   1   5  31       86.81       90.20      9.35 o
   2   5  31       84.18       75.16      7.17 o
   3   5  31       70.98       67.91      8.83 o
   4   5  31        4.70        6.77     10.37 o
   5   5  31      332.38      346.21     18.93 o
   0   6  31     1252.47     1224.38     64.76 o
   1   6  31       65.28      125.72     27.88 o
   2   6  31       69.01       93.14      9.73 o
   3   6  31        0.06        2.70     10.40 o
   4   6  31       72.56       79.75     13.25 o
   0   7  31       71.49       69.25     17.29 o
   1   7  31      676.69      680.38     17.05 o
   2   7  31       52.28       68.83     16.49 o
   0   0  32      450.08      446.07     21.27 o
   1   0  32      208.28      267.22     12.78 o
   2   0  32     3474.87     3379.87     47.28 o
   3   0  32        3.43        0.00      7.42 o
   4   0  32      143.61      115.25     17.50 o
   5   0  32       27.07       30.80     16.23 o
   6   0  32       16.42        6.97     15.03 o
   0   1  32       46.23       53.19      9.00 o
   1   1  32       35.76      104.63     14.87 o
   2   1  32      488.51      456.10     16.38 o
   3   1  32      602.43      569.92     11.28 o
   4   1  32       35.86       28.53     12.53 o
   5   1  32      181.05      173.79     14.15 o
   6   1  32      182.92      178.45     14.52 o
   0   2  32       24.01       25.57      8.42 o
   1   2  32     1018.94      949.07     17.36 o
   2   2  32     1123.67     1029.11     18.04 o
   3   2  32      150.19      158.60      7.48 o
   4   2  32      319.48      310.03     11.66 o
   5   2  32       83.18      108.37     13.10 o
   6   2  32      250.30      234.63     22.12 o
   0   3  32      309.97      323.30     23.48 o
   1   3  32      270.43      245.44      9.28 o
   2   3  32      654.47      635.47     12.66 o
   3   3  32       29.60       49.74      8.51 o
   4   3  32       56.34       71.67      8.59 o
   5   3  32       21.84       40.82     11.68 o
   6   3  32      545.44      581.51     34.04 o
   0   4  32       58.10       86.31     27.30 o
   1   4  32      192.57      178.44      8.60 o
   2   4  32      112.98      104.21      7.58 o
   3   4  32      107.45      108.64      9.44 o
   4   4  32       38.78       47.85     10.88 o
   5   4  32      236.35      248.18     16.18 o
   0   5  32       79.60       75.42     10.47 o
   1   5  32      353.23      351.51     11.06 o
   2   5  32       30.59       31.80      6.57 o
   3   5  32       95.32       99.62      9.62 o
   4   5  32      144.51      156.07     14.39 o
   0   6  32        6.75       89.55     46.66 o
   1   6  32      241.08      245.89     10.15 o
   2   6  32        7.90       15.69      8.19 o
   3   6  32       57.39       68.34     15.74 o
   0   7  32      481.92      474.66     18.46 o
   1   7  32       56.97      106.02     22.76 o
   2   7  32        5.74        7.89     10.43 o
   1   0  33       31.78       63.52     10.19 o
   2   0  33      856.93      950.04     20.77 o
   3   0  33        8.48       20.23      7.92 o
   4   0  33      110.37      112.97     17.97 o
   5   0  33      248.15      273.64     23.03 o
   6   0  33       43.97       60.79     18.10 o
   0   1  33      688.06      577.32     17.80 o
   1   1  33     1212.98     1074.38     17.44 o
   2   1  33      359.08      344.77     12.93 o
   3   1  33       65.23       97.97      8.29 o
   4   1  33      118.61      120.42     12.83 o
   5   1  33      287.76      317.62     26.41 o
   6   1  33      110.36       94.21     13.14 o
   0   2  33        6.91       28.73     24.34 o
   1   2  33     1026.53      994.56     15.32 o
   2   2  33      574.14      556.06     14.24 o
   3   2  33       73.41      101.32      8.91 o
   4   2  33      205.15      222.09     14.85 o
   5   2  33       14.70       22.07     11.07 o
   6   2  33       15.65       17.26     11.41 o
   0   3  33       31.86       44.83     17.05 o
   1   3  33      101.50      108.57      7.67 o
   2   3  33       31.69       51.04      8.63 o
   3   3  33      504.74      513.45     14.50 o
   4   3  33       78.00       76.70      8.91 o
   5   3  33      576.18      532.08     20.88 o
   0   4  33      148.55      129.47     12.97 o
   1   4  33       77.03       93.49      7.68 o
   2   4  33      233.05      251.24      9.50 o
   3   4  33       25.69       25.81      7.95 o
   4   4  33        5.16        5.54     10.62 o
   5   4  33      183.59      193.76     15.63 o
   0   5  33        1.52        3.73      9.36 o
   1   5  33       68.77       66.47      9.32 o
   2   5  33      132.25      118.35     10.08 o
   3   5  33       25.89       43.91      8.90 o
   4   5  33       63.48       70.43     12.69 o
   0   6  33       19.83       14.15      9.48 o
   1   6  33      177.49      160.12      9.68 o
   2   6  33       34.75       43.85      8.81 o
   3   6  33      240.99      232.62     15.88 o
   0   7  33        0.34       17.88     23.47 o
   1   7  33      325.60      359.75     12.07 o
   0   0  34      390.66      338.81     20.24 o
   1   0  34      316.21      336.98     14.15 o
   2   0  34        2.77       52.60      9.53 o
   3   0  34      398.75      353.37     13.68 o
   4   0  34        0.00       13.60     14.24 o
   5   0  34      151.02      135.69     19.87 o
   0   1  34      148.01      184.48     13.02 o
   1   1  34       27.53       85.74      7.63 o
   2   1  34      293.51      292.27      9.57 o
   3   1  34      145.77      165.45      9.61 o
   4   1  34      253.13      245.52     15.54 o
   5   1  34       20.13       30.11     11.70 o
   0   2  34      710.87      596.04     20.71 o
   1   2  34      112.61      142.73     14.72 o
   2   2  34      197.68      232.06      9.12 o
   3   2  34       77.41       98.60      9.01 o
   4   2  34      226.61      220.89     15.11 o
   5   2  34      149.26      133.54     13.90 o
   0   3  34      137.44      136.00     19.00 o
   1   3  34       61.16       74.21      6.89 o
   2   3  34      278.70      296.09      9.88 o
   3   3  34      329.50      343.19     22.95 o
   4   3  34      277.40      277.80     14.21 o
   5   3  34       32.48       28.00     13.13 o
   0   4  34      100.87      100.54     18.52 o
   1   4  34      221.06      225.29      9.50 o
   2   4  34      323.16      310.67     10.42 o
   3   4  34      108.01      112.72      9.72 o
   4   4  34       95.81      101.83     13.25 o
   0   5  34       22.01       27.25      9.91 o
   1   5  34       24.16       24.59      6.97 o
   2   5  34        7.04        9.34      8.35 o
   3   5  34      239.95      248.23     12.14 o
   4   5  34       58.58       60.17     12.35 o
   0   6  34       38.42       38.67     10.37 o
   1   6  34      198.97      219.16     15.34 o
   2   6  34       23.72       19.78      8.55 o
   1   0  35        7.18       17.56      8.78 o
   2   0  35      158.51      149.22     11.08 o
   3   0  35       20.75       40.67      8.65 o
   4   0  35       59.39       52.13     16.40 o
   5   0  35      171.07      184.51     21.12 o
   0   1  35     1008.19      922.93     21.57 o
   1   1  35      276.88      260.26      9.43 o
   2   1  35       11.98       29.98      6.22 o
   3   1  35      130.28      141.13      9.55 o
   4   1  35       17.87       29.90     11.20 o
   5   1  35       58.06       36.79     11.35 o
   0   2  35       85.65      112.53     21.60 o
   1   2  35       24.38       37.66      6.40 o
   2   2  35      208.80      192.88      8.56 o
   3   2  35      399.60      432.30     13.63 o
   4   2  35       64.85       97.66     12.77 o
   5   2  35      180.46      166.73     14.80 o
   0   3  35       29.53       34.17      9.40 o
   1   3  35       45.10       53.31      7.09 o
   2   3  35      242.90      260.77     15.88 o
   3   3  35      206.21      216.60     11.22 o
   4   3  35      150.01      181.13     14.78 o
   0   4  35        6.32        7.10      9.04 o
   1   4  35        2.11        9.47      6.42 o
   2   4  35      185.13      210.88     15.43 o
   3   4  35       37.21       44.44      8.66 o
   4   4  35       54.13       75.41     12.93 o
   0   5  35      147.96      113.16     11.85 o
   1   5  35       22.92       27.03      7.03 o
   2   5  35       91.23       83.25      9.36 o
   3   5  35      102.72      119.76     10.51 o
   0   6  35        4.25        8.53      9.98 o
   1   6  35      282.10      319.79     13.88 o
   0   0  36     1228.97     1225.92     34.86 o
   1   0  36      122.14      112.05     10.66 o
   2   0  36        1.53       14.41      8.17 o
   3   0  36       52.95       44.99     15.36 o
   4   0  36        0.59        8.48     14.17 o
   5   0  36      104.31      145.60     20.37 o
   0   1  36      957.47     1051.49     23.26 o
   1   1  36       87.55      117.87      7.80 o
   2   1  36       29.43       28.36      6.12 o
   3   1  36        0.72        8.69      7.22 o
   4   1  36       28.76       30.87     11.14 o
   5   1  36       29.23       28.74     11.50 o
   0   2  36      375.73      370.08     15.58 o
   1   2  36       91.78       89.15      7.23 o
   2   2  36       86.27       81.06      7.11 o
   3   2  36      117.12      148.57     10.19 o
   4   2  36      100.18      117.66     13.32 o
   0   3  36       59.10       82.31     10.92 o
   1   3  36      242.46      243.31      9.69 o
   2   3  36      130.64      140.38      9.46 o
   3   3  36       65.73       88.71      9.41 o
   4   3  36      177.72      200.29     15.38 o
   0   4  36        1.15        0.00      9.28 o
   1   4  36       24.30       30.56      6.85 o
   2   4  36       22.58       38.81      8.96 o
   3   4  36      249.22      237.71     11.98 o
   0   5  36       12.88        8.87      9.73 o
   1   5  36      108.08      105.11     11.01 o
   2   5  36       28.41       35.69      8.63 o
   1   0  37        2.69       17.04      9.08 o
   2   0  37        2.54        5.53      8.45 o
   3   0  37      200.55      213.52     21.07 o
   4   0  37      144.73      139.22     19.75 o
   0   1  37      307.95      343.99     15.38 o
   1   1  37       73.11       69.38      7.25 o
   2   1  37      143.10      168.92      8.41 o
   3   1  37       93.33       96.54      8.92 o
   4   1  37       36.95       26.25     10.98 o
   0   2  37        0.12       14.59      9.06 o
   1   2  37       17.55       40.78      6.96 o
   2   2  37      119.88      111.38      7.74 o
   3   2  37       53.75       79.34      8.96 o
   4   2  37      170.02      140.29     15.34 o
   0   3  37      340.60      349.94     23.32 o
   1   3  37      126.85      130.24      8.50 o
   2   3  37      248.63      218.54     11.51 o
   3   3  37       84.52       88.64      9.48 o
   4   3  37      237.95      222.04     15.98 o
   0   4  37       26.56        9.22      9.27 o
   1   4  37       97.40       98.17      8.13 o
   2   4  37      199.44      196.08     16.03 o
   3   4  37       20.06       21.86      8.62 o
   0   5  37       11.18        6.34      9.75 o
   1   5  37      203.71      222.73     10.21 o
   2   5  37       93.38       84.45     10.06 o
   0   0  38      999.95      931.75     31.93 o
   1   0  38        1.14        6.64      8.87 o
   2   0  38       72.65       62.58     10.11 o
   3   0  38        0.87        1.75     14.14 o
   4   0  38       91.91       97.14     17.27 o
   0   1  38        2.49       29.64      9.62 o
   1   1  38      274.02      264.97      9.94 o
   2   1  38      111.32      107.05      7.66 o
   3   1  38       46.72       58.91     11.68 o
   4   1  38       19.30       17.92     10.95 o
   0   2  38       24.19       42.64      9.98 o
   1   2  38      462.94      448.22     12.14 o
   2   2  38      103.60      110.78      9.60 o
   3   2  38        0.48        5.45      7.53 o
   4   2  38       42.97       51.07     11.82 o
   0   3  38        3.98       18.80      9.50 o
   1   3  38       21.96       17.17      6.78 o
   2   3  38       76.79       85.47      9.43 o
   3   3  38      403.44      394.86     14.07 o
   0   4  38        1.58        0.07      9.09 o
   1   4  38       73.81       82.03      8.07 o
   2   4  38       57.26       56.70      9.50 o
   1   0  39      151.46      159.96     12.57 o
   2   0  39       49.98       66.52     10.17 o
   3   0  39       46.30       63.40     17.69 o
   0   1  39       85.96       97.43     11.49 o
   1   1  39      101.19      123.62      8.32 o
   2   1  39       64.51       77.63      7.40 o
   3   1  39       98.99      123.06     13.47 o
   0   2  39      144.80      123.52     12.05 o
   1   2  39      219.52      243.61     10.19 o
   2   2  39      160.82      169.56     10.99 o
   3   2  39       14.54       12.51     10.69 o
   0   3  39        2.48        8.33      9.07 o
   1   3  39       12.08       15.85      6.77 o
   2   3  39       25.04       37.74      8.70 o
   0   4  39       19.68       26.35     10.14 o
   1   4  39      159.83      156.46      9.29 o
   0   0  40       43.49       42.68     14.14 o
   1   0  40      408.10      413.70     20.68 o
   2   0  40      117.78      122.03     11.69 o
   3   0  40       40.36       51.91     16.47 o
   0   1  40       34.40       38.01     10.96 o
   1   1  40      211.56      224.80      9.85 o
   2   1  40      137.46      125.13     10.08 o
   3   1  40       36.50       40.62     11.84 o
   0   2  40        5.25       13.69      9.24 o
   1   2  40      107.39      127.94      8.65 o
   2   2  40      102.72       90.48      9.65 o
   0   3  40       22.76       18.39      9.54 o
   1   3  40      373.89      376.96     11.93 o
   1   0  41        4.43       20.50      9.34 o
   2   0  41       70.05       87.36     23.57 o
   0   1  41       84.42       81.85     11.33 o
   1   1  41       22.88       39.17      7.16 o
   2   1  41       22.65       36.54      8.30 o
   0   2  41        0.36        0.00      9.60 o
   1   2  41      139.68      128.81      8.87 o
   0   0  42      181.76      158.89     17.91 o
   1   0  42        0.17       18.70      9.80 o
   0   1  42       44.26       46.00     10.45 o
 
